# Supplementary material for: A Metabolism-Related Gene Prognostic Index Bridging Metabolic Signatures and Antitumor Immune Cycling in Head and Neck Squamous Cell Carcinoma
Source: Front Immunol. 2022 Jun 30;13:857934. doi: 10.3389/fimmu.2022.857934 (PMC9282908; doi:10.3389/fimmu.2022.857934)
Supplement: Supplementary file 7 [file Table_1.xlsx]

## Sheet: Table S1
Table S1. The gene sets reflecting various metabolic activities
Standard name	KEGG_BETA_ALANINE_METABOLISM	KEGG_BUTANOATE_METABOLISM	KEGG_ETHER_LIPID_METABOLISM	KEGG_FATTY_ACID_METABOLISM	KEGG_GLUTATHIONE_METABOLISM	KEGG_GLYCEROLIPID_METABOLISM	KEGG_NITROGEN_METABOLISM	KEGG_PURINE_METABOLISM	KEGG_PYRUVATE_METABOLISM	KEGG_STARCH_AND_SUCROSE_METABOLISM	REACTOME_GLUTAMATE_AND_GLUTAMINE_METABOLISM	REACTOME_GLYCOGEN_METABOLISM	REACTOME_GLUCOSE_METABOLISM	KEGG_ALANINE_ASPARTATE_AND_GLUTAMATE_METABOLISM
Brief description	beta-Alanine metabolism	Butanoate metabolism	Ether lipid metabolism	Fatty acid metabolism	Glutathione metabolism	Glycerolipid metabolism	Nitrogen metabolism	Purine metabolism	Pyruvate metabolism	Starch and sucrose metabolism	Glutamate and glutamine metabolism	Glycogen metabolism	Glucose metabolism	Alanine, aspartate and glutamate metabolism
Gene set	ABAT	AACS	AGPS	ACAA1	ANPEP	AGK	AMT	ADA	ACACA	AGL	ALDH18A1	AGL	AAAS	ABAT
	ACADM	ABAT	CHPT1	ACAA2	G6PD	AGPAT1	ASNS	ADCY1	ACACB	AMY1A	GLS	CALM1	ADPGK	ACY3
	ALDH1B1	ACADS	ENPP2	ACADL	GCLC	AGPAT2	CA1	ADCY10	ACAT1	AMY1B	GLS2	EPM2A	ALDOA	ADSL
	ALDH2	ACAT1	ENPP6	ACADM	GCLM	AGPAT3	CA12	ADCY2	ACAT2	AMY1C	GLUD1	GAA	ALDOB	ADSS1
	ALDH3A2	ACAT2	JMJD7-PLA2G4B	ACADS	GGCT	AGPAT4	CA13	ADCY3	ACOT12	AMY2A	GLUD2	GBE1	ALDOC	ADSS2
	ALDH7A1	ACSM1	LPCAT1	ACADSB	GGT1	AKR1A1	CA14	ADCY4	ACSS1	AMY2B	GLUL	GYG1	BPGM	AGXT
	ALDH9A1	ACSM2A	LPCAT2	ACADVL	GGT5	AKR1B1	CA2	ADCY5	ACSS2	ENPP1	GOT2	GYG2	ENO1	AGXT2
	AOC2	ACSM3	LPCAT4	ACAT1	GGT6	ALDH1B1	CA3	ADCY6	ACYP1	ENPP3	KYAT1	GYS1	ENO2	ALDH4A1
	AOC3	ACSM4	PAFAH1B1	ACAT2	GGT7	ALDH2	CA4	ADCY7	ACYP2	G6PC	OAT	GYS2	ENO3	ALDH5A1
	CNDP1	ACSM5	PAFAH1B2	ACOX1	GPX1	ALDH3A2	CA5A	ADCY8	AKR1B1	G6PC2	PYCR1	NHLRC1	FBP1	ASL
	DPYD	AKR1B10	PAFAH1B3	ACOX3	GPX2	ALDH7A1	CA5B	ADCY9	ALDH1B1	GAA	PYCR2	PGM1	FBP2	ASNS
	DPYS	ALDH1B1	PAFAH2	ACSL1	GPX3	ALDH9A1	CA6	ADK	ALDH2	GANC	PYCR3	PGM2	G6PC	ASPA
	ECHS1	ALDH2	PLA2G10	ACSL3	GPX4	AWAT2	CA7	ADPRM	ALDH3A2	GBA3	RIMKLA	PGM2L1	G6PC2	ASS1
	EHHADH	ALDH3A2	PLA2G12A	ACSL4	GPX5	CEL	CA8	ADSL	ALDH7A1	GBE1	RIMKLB	PHKA1	G6PC3	CAD
	GAD1	ALDH5A1	PLA2G12B	ACSL5	GPX6	DGAT1	CA9	ADSS1	ALDH9A1	GCK		PHKA2	GAPDH	CPS1
	GAD2	ALDH7A1	PLA2G1B	ACSL6	GPX7	DGAT2	CPS1	ADSS2	DLAT	GPI		PHKB	GAPDHS	DDO
	HADHA	ALDH9A1	PLA2G2A	ADH1A	GSR	DGKA	CTH	AK1	DLD	GUSB		PHKG1	GCK	GAD1
	HIBCH	BDH1	PLA2G2C	ADH1B	GSS	DGKB	GLS	AK2	GLO1	GYS1		PHKG2	GCKR	GAD2
	MLYCD	BDH2	PLA2G2D	ADH1C	GSTA1	DGKD	GLS2	AK4	GRHPR	GYS2		PPP1R3C	GNPDA1	GFPT1
	SMS	ECHS1	PLA2G2E	ADH4	GSTA2	DGKE	GLUD1	AK5	HAGH	HK1		PYGB	GNPDA2	GFPT2
	SRM	EHHADH	PLA2G2F	ADH5	GSTA3	DGKG	GLUD2	AK7	HAGHL	HK2		PYGL	GOT1	GLS
	UPB1	GAD1	PLA2G3	ADH6	GSTA4	DGKH	GLUL	ALLC	LDHA	HK3		PYGM	GOT2	GLS2
		GAD2	PLA2G4A	ADH7	GSTA5	DGKI	HAL	AMPD1	LDHAL6A	MGAM		RPS27A	GPI	GLUD1
		HADH	PLA2G4B	ALDH1B1	GSTK1	DGKQ		AMPD2	LDHAL6B	PGM1		UBA52	HK1	GLUD2
		HADHA	PLA2G4E	ALDH2	GSTM1	DGKZ		AMPD3	LDHB	PGM2		UBB	HK2	GLUL
		HMGCL	PLA2G5	ALDH3A2	GSTM2	GK		APRT	LDHC	PGM2L1		UBC	HK3	GOT1
		HMGCS1	PLA2G6	ALDH7A1	GSTM3	GK2		ATIC	LDHD	PYGB		UGP2	MDH1	GOT2
		HMGCS2	PLA2G7	ALDH9A1	GSTM4	GLA		CANT1	MDH1	PYGL			MDH2	GPT
		L2HGDH	PLD1	CPT1A	GSTM5	GLYCTK		DCK	MDH2	PYGM			NDC1	GPT2
		OXCT1	PLD2	CPT1B	GSTO1	GPAM		DGUOK	ME1	SI			NUP107	IL4I1
		OXCT2	PLPP1	CPT1C	GSTO2	GPAT2		ENPP1	ME2	TREH			NUP133	NIT2
		PDHA1	PLPP2	CPT2	GSTP1	GPAT3		ENPP3	ME3	UGDH			NUP153	PPAT
		PDHA2	PLPP3	CYP4A11	GSTT1	GPAT4		ENTPD1	PC	UGP2			NUP155
		PDHB		CYP4A22	GSTT2	LCLAT1		ENTPD2	PCK1	UGT1A1			NUP160
				ECHS1	GSTZ1	LIPC		ENTPD3	PCK2	UGT1A10			NUP188
				ECI1	IDH1	LIPF		ENTPD4	PDHA1	UGT1A3			NUP205
				ECI2	IDH2	LIPG		ENTPD5	PDHA2	UGT1A4			NUP210
				EHHADH	LAP3	LPL		ENTPD6	PDHB	UGT1A5			NUP214
				GCDH	MGST1	MBOAT1		ENTPD8	PKLR	UGT1A6			NUP35
				HADH	MGST2	MBOAT2		FHIT	PKM	UGT1A7			NUP37
				HADHA	MGST3	MGLL		GART		UGT1A8			NUP42
				HADHB	ODC1	PLPP1		GDA		UGT1A9			NUP43
					OPLAH	PLPP2		GMPR		UGT2A1			NUP50
					PGD	PLPP3		GMPR2		UGT2A3			NUP54
					RRM1	PNLIP		GMPS		UGT2B10			NUP58
					RRM2	PNLIPRP1		GUCY1A1		UGT2B11			NUP62
					RRM2B	PNLIPRP2		GUCY1A2		UGT2B15			NUP85
					SMS	PNPLA3		GUCY1B1		UGT2B17			NUP88
					SRM	TKFC		GUCY2C		UGT2B28			NUP93
					TXNDC12			GUCY2D		UGT2B4			NUP98
								GUCY2F		UGT2B7			PC
								GUK1		UXS1			PCK1
								HPRT1					PCK2
								IMPDH1					PFKFB1
								IMPDH2					PFKFB2
								ITPA					PFKFB3
								NME1					PFKFB4
								NME1-NME2					PFKL
								NME2					PFKM
								NME3					PFKP
								NME4					PGAM1
								NME5					PGAM2
								NME6					PGK1
								NME7					PGK2
								NPR1					PGM2L1
								NPR2					PGP
								NT5C					PKLR
								NT5C1A					PKM
								NT5C1B					POM121
								NT5C2					POM121C
								NT5C3A					PPP2CA
								NT5E					PPP2CB
								NT5M					PPP2R1A
								NUDT2					PPP2R1B
								NUDT5					PPP2R5D
								NUDT9					PRKACA
								PAICS					PRKACB
								PAPSS1					PRKACG
								PAPSS2					RAE1
								PDE10A					RANBP2
								PDE11A					SEC13
								PDE1A					SEH1L
								PDE1B					SLC25A1
								PDE1C					SLC25A10
								PDE2A					SLC25A11
								PDE3A					SLC25A12
								PDE3B					SLC25A13
								PDE4A					SLC37A1
								PDE4B					SLC37A2
								PDE4C					SLC37A4
								PDE4D					TPI1
								PDE5A					TPR
								PDE6A
								PDE6B
								PDE6C
								PDE6D
								PDE6G
								PDE6H
								PDE7A
								PDE7B
								PDE8A
								PDE8B
								PDE9A
								PFAS
								PKLR
								PKM
								PNP
								PNPT1
								POLA1
								POLA2
								POLD1
								POLD2
								POLD3
								POLD4
								POLE
								POLE2
								POLE3
								POLE4
								POLR1A
								POLR1B
								POLR1C
								POLR1D
								POLR1E
								POLR1H
								POLR2A
								POLR2B
								POLR2C
								POLR2D
								POLR2E
								POLR2F
								POLR2G
								POLR2H
								POLR2I
								POLR2J
								POLR2J2
								POLR2J3
								POLR2K
								POLR2L
								POLR3A
								POLR3B
								POLR3C
								POLR3D
								POLR3F
								POLR3G
								POLR3GL
								POLR3H
								POLR3K
								PPAT
								PRIM1
								PRIM2
								PRPS1
								PRPS1L1
								PRPS2
								PRUNE1
								RRM1
								RRM2
								RRM2B
								URAD
								XDH

## Sheet: Table S2
Table S2. The signatures of seven anti-tumor immune steps
Step1		Step2		Step3		Step4		Step5		Step6		Step7
GeneSymbol	Direction	GeneSymbol	Direction	GeneSymbol	Direction	GeneSymbol	Direction	GeneSymbol	Direction	GeneSymbol	Direction	GeneSymbol	Direction
IL10	positive	TNF	positive	CD3D	positive	CXCR5	positive	STAT1	positive	CD28	positive	IFNG	positive
TGFB1	positive	IL1A	positive	CD3E	positive	CXCL13	positive	IRF5	positive	ICOS	positive	GZMB	positive
HMGB1	positive	IL1B	positive	CD3G	positive	CCL24	positive	KLF2	positive	ICOSLG	positive	PRF1	positive
ANXA1	positive	IFNA2	positive	CD247	positive	CCL26	positive	ITGB2	positive	TNFRSF9	positive	PDCD1	negative
CALR	positive	IFNA1	positive	CD28	positive	CCL19	positive	ICAM1	negative	TNFSF9	positive	SMC3	negative
CXCL10	positive	IFNA13	positive	TNFRSF9	positive	CX3CL1	positive	EZH2	negative	CD27	positive	VTCN1	negative
PDIA3	positive	IFNA6	positive	TNFSF9	positive	CXCL16	positive	DNMT1	negative	CD70	positive	HAVCR2	negative
HSPA1A	positive	IFNA21	positive	TNFRSF4	positive	CCR5	positive	VEGFA	negative	TNFRSF4	positive	MICA	negative
HSPA1B	positive	IFNA4	positive	TNFSF4	positive	CXCR3	positive	EDNRB	negative	TNFSF4	positive	MICB	negative
HSPA2	positive	IFNA8	positive	CD27	positive	CXCL10	positive			TNFSF14	positive	BTLA	negative
HSPA8	positive	IFNA5	positive	CD70	positive	CXCL9	positive			CD40	positive	VSIR	negative
HSPA4	positive	IFNA7	positive	TNFRSF14	positive	CCL20	positive			CD40LG	positive	LAG3	negative
HSPA14	positive	IFNA14	positive	TNFSF14	positive	CXCL11	positive			HLAA	positive	IDO1	negative
HSPA5	positive	IFNA16	positive	CD40	positive	CX3CL1	positive			B2M	positive	IDO2	negative
HSPA6	positive	IFNA10	positive	CD40LG	positive	CXCL16	positive			TAP1	positive	ARG1	negative
HSPA9	positive	IFNA17	positive	TNFRSF18	positive	CCR7	positive			BIRC5	positive	ARG2	negative
HSPA13	positive	CD40LG	positive	TNFSF18	positive	CCL3	positive			MDM2	positive	NOS1	negative
HSPA7	positive	CD40	positive	TNFRSF25	positive	CCL4	positive			MAGEA4	positive	NOS2	negative
HSPA8	positive	NT5C	positive	TNFSF15	positive	CCL5	positive			TP53	positive	NOS3	negative
HSPA12A	positive	HMGB1	positive	TNFRSF8	positive	CCL21	positive			PDCD1	negative	TGFB1	negative
HSPA12B	positive	TLR1	positive	TNFSF8	positive	CCL11	positive			PDCD1LG2	negative	IL10	negative
HSP90AA1	positive	TLR2	positive	HAVCR1	positive	CCL24	positive			CD274	negative	CCL28	negative
HSP90AB1	positive	TLR3	positive	TIMD4	positive	CCL26	positive			CTLA4	negative	CXCL12	negative
HSP90B1	positive	TLR4	positive	SLAMF7	positive	CSF1	positive			BTLA	negative	CCL2	negative
IFNA2	positive	TLR5	positive	SLAMF6	positive	CCL2	positive			VTCN1	negative	CXCL8	negative
IFNA1	positive	TLR6	positive	SLAMF1	positive	CCL3	positive
IFNA13	positive	TLR7	positive	SLAMF9	positive	CCL4	positive
IFNA6	positive	TLR8	positive	SLAMF8	positive	CCL5	positive
IFNA21	positive	TLR9	positive	CD2	positive	CXCR2	positive
IFNA4	positive	TLR10	positive	CD48	positive	CXCL5	positive
IFNA8	positive	HLAA	positive	CD58	positive	CCL2	positive
IFNA5	positive	B2M	positive	CD226	positive	CCL7	positive
IFNA7	positive	TAP1	positive	ICOS	positive	CX3CL1	positive
IFNA14	positive	IL10	negative	ICOSLG	positive	CXCL1	positive
IFNA16	positive	IL4	negative	KLRK1	positive	CXCL2	positive
IFNA10	positive	IL13	negative	MICA	positive	CXCL3	positive
IFNA17	positive			MICB	positive	CXCL8	positive
IFNB1	positive			RAET1E	positive	CXCL6	positive
IFNE	positive			RAET1G	positive	CXCL5	positive
IFNW1	positive			CRTAM	positive	CXCR3	positive
				CADM1	positive	CXCL10	positive
				CTLA4	negative	CXCL9	positive
				PDCD1	negative	CCL3	positive
				PDCD1LG2	negative	CCL4	positive
				CD274	negative	CCL5	positive
				CD160	negative	CXCL11	positive
				TNFRSF14	negative	CX3CL1	positive
				BTLA	negative	CXCR5	positive
				VSIR	negative	CCR7	positive
				LAIR1	negative	CXCL9	positive
				HAVCR1	negative	CCL3	positive
				HAVCR2	negative	CCL4	positive
				LGALS9	negative	CCL5	positive
				TIMD4	negative	CCL19	positive
				CD244	negative	CCL21	positive
				CD48	negative	CX3CL1	positive
				TIGIT	negative	CXCL13	positive
				NECTIN3	negative	CXCR3	positive
				LAG3	negative	CXCL10	positive
				IL2	positive	CXCL9	positive
				IL12A	positive	CXCL11	positive
				IL12B	positive	CCR6	positive
						CCL20	positive
						CXCL12	positive
						CXCR4	positive
						CCL1	positive
						CCL17	positive
						CCL22	positive
						CCR6	positive
						CCL20	positive
						CCR4	positive
						CCR10	positive
						CCL1	positive
						CCL17	positive
						CCL22	positive
						CCL28	positive

## Sheet: Table S3
Table S3. Scores for each anti-tumor immune step for 500 HNSCC patient
Patient	Step1	Step2	Step3	Step4.T cell.recruiting	Step4.CD4 T cell.recruiting	Step4.CD8 T cell.recruiting	Step4.Th1 cell.recruiting	Step4.Dendritic cell.recruiting	Step4.Th22 cell.recruiting	Step4.Macrophage.recruiting	Step4.Monocyte.recruiting	Step4.Neutrophil.recruiting	Step4.NK cell.recruiting	Step4.Eosinophil.recruiting	Step4.Basophil.recruiting	Step4.Th17 cell.recruiting	Step4.B cell.recruiting	Step4.Th2 cell.recruiting	Step4.Treg cell.recruiting	Step4.MDSC.recruiting	Step5	Step6	Step7	Risk
TCGA-4P-AA8J	5.01	0.865	-1.817	3.072	1.525	1.508	0.494	2.119	-0.308	2.493	0.131	-1.342	2.143	-1.255	-1.161	0.983	0.831	-0.389	-1.704	-1.522	1.564	1.485	1.958	High-risk
TCGA-BA-4074	4.981	1.936	0.624	0.731	0.162	-0.041	-0.245	1.507	-0.327	1.638	-0.421	3.244	1.165	0.675	0.454	0.348	0.435	-0.137	-0.38	-1.087	-0.459	2.401	-0.176	High-risk
TCGA-BA-4075	4.54	1.868	-3.407	0.909	1.204	-1.471	-0.096	-0.072	0.084	2.215	-0.093	3.611	-0.755	-0.826	-1.093	0.871	0.587	-1.283	-1.047	0.011	-0.202	0.652	-0.508	High-risk
TCGA-BA-4076	4.841	1.652	-0.362	-1.211	-0.097	-0.359	0.455	-0.637	-0.239	-1.016	-0.809	1.246	-1.104	-0.703	-0.003	-1.067	0.048	1.142	-0.64	0.708	-0.925	3.222	-1.251	High-risk
TCGA-BA-4077	5.195	1.757	1.348	1.722	1.331	3.146	2.696	0.671	-1.292	2.729	1.337	0.347	3.765	0.801	-1.202	-0.778	-0.874	0.097	-1.311	1.339	0.531	1.495	-1.188	High-risk
TCGA-BA-4078	4.539	0.958	-2.65	0.249	-0.123	0.59	-0.029	-0.245	-1.036	0.42	0.744	-0.125	0.431	-0.427	0.179	0.788	1.15	-0.895	-2.108	-0.642	-1.197	1.469	0.406	Low-risk
TCGA-BA-5151	4.969	1.348	-1.213	-0.219	-0.59	0.628	-0.123	0.298	0.151	1.314	-0.802	2.175	0.464	0.038	0.185	0.779	-1.308	-0.168	-1.736	0.301	-0.766	0.664	0.67	Low-risk
TCGA-BA-5152	4.876	2.173	-0.903	3.16	1.732	2.733	2.226	1.931	0.167	1.53	-0.221	1.214	3.347	-0.611	-0.425	0.721	1.057	-1.155	-0.08	-1.526	0.334	1.353	0.381	Low-risk
TCGA-BA-5153	5.002	2.137	2.123	1.306	1.147	1.939	-0.276	2.078	0.495	2.89	0.532	-1.35	2.345	-0.088	0.525	1.677	0.013	-0.562	-1.413	-0.996	-1.167	2.671	1.374	Low-risk
TCGA-BA-5555	4.569	0.661	-1.959	0.223	1.26	-0.032	-0.134	-0.508	-0.543	0.481	-0.151	0.397	0.626	-1.184	-1.524	0.861	1.014	-1.162	-1.983	-0.376	-0.957	0.703	1.401	Low-risk
TCGA-BA-5556	5.265	2.136	-1.12	3.27	1.259	3.254	3.442	2.452	-0.84	2.37	0.045	-0.332	4.078	1.21	-1.523	0.968	0.377	0.761	-0.242	-0.065	0.401	-0.329	1.002	Low-risk
TCGA-BA-5557	5.382	1.325	-0.793	2.498	-0.365	0.434	-0.876	3.654	-0.036	3.674	-0.396	4.025	1.655	-1.335	-0.828	1.241	-0.498	-0.563	0.631	1.102	0.783	0.282	-1.106	Low-risk
TCGA-BA-5558	5.247	1.21	-2.247	1.6	0.158	1.147	1.548	2.015	1.066	2.381	-0.616	1.396	2.335	-0.919	-0.117	-0.5	-1.272	-0.724	-1.557	-1.383	-0.136	1.2	-0.467	Low-risk
TCGA-BA-5559	4.725	1.326	-1.392	3.542	2.119	3.287	2.567	2.518	-0.261	3.4	0.209	-0.943	4.04	-0.187	-0.12	1.659	0.01	-0.617	-1.369	-1.657	-0.182	0.755	1.12	Low-risk
TCGA-BA-6868	4.961	2.355	-1.478	-1.012	-0.418	-0.062	0.929	-0.363	0.095	0.296	-0.822	0.925	-0.32	0.298	-1.378	0.001	0.95	-0.453	-1.811	0.089	-1.289	3.101	0.26	High-risk
TCGA-BA-6869	5.054	2.174	-0.506	0.156	1.044	0.687	-0.95	-0.616	-0.982	1.007	0.41	1.647	0.669	0.903	1.004	-0.741	-0.698	-1.383	-1.784	0.385	-0.798	0.662	1.156	High-risk
TCGA-BA-6870	4.612	1.36	0.533	1.48	0.6	-1.389	-0.159	0.822	0.171	0.837	-0.752	0.728	0.965	0.536	0.858	1.131	1.039	-1.431	-0.45	0.222	0.16	2.003	2.075	Low-risk
TCGA-BA-6871	4.646	1.082	-2.318	1.746	0.344	1.32	0.124	1.114	-0.755	2.556	1.084	0.956	1.941	1.23	-0.727	1.673	0.285	-1.047	-2.085	1.188	-1.036	1.869	0.594	High-risk
TCGA-BA-6872	5.547	1.972	-1.442	1.576	-0.305	0.402	-0.193	1.625	-0.454	1.4	-1.197	1.891	1.131	0.427	0.551	0.441	-0.627	-0.098	-1.083	1.223	0.231	1.632	0.969	High-risk
TCGA-BA-6873	5.158	1.164	-3.186	1.763	0.31	2.1	2.61	1.116	-1.049	0.758	-1.239	-1.146	2.654	-0.983	-0.094	0	-0.85	-0.422	-1.677	-0.319	-1.142	0.36	-0.109	High-risk
TCGA-BA-7269	4.622	-0.001	0.722	1.135	0.027	-0.331	0.645	0.24	-0.204	1.29	0.284	0.698	0.135	1.216	-1.117	1.01	1.049	0.086	-1.441	-0.172	0.896	0.61	2.157	High-risk
TCGA-BA-A4IF	4.893	-0.025	-0.738	1.062	-0.751	-0.502	-0.793	-0.772	-0.361	-0.722	0.894	-0.957	0.701	0.836	1.367	0.61	0.824	-1.302	-1.754	-0.229	-1.424	2.866	1.33	High-risk
TCGA-BA-A4IG	5.157	0.533	-0.797	1.705	1.404	0.591	0.06	0.532	-0.813	-0.114	-0.663	-1.311	0.644	0.763	1.327	0.254	-0.593	-0.41	-1.074	0.285	-1.177	1.137	2.45	Low-risk
TCGA-BA-A4IH	5.579	0.995	-1.617	2.49	1.489	1.88	0.941	1.233	0.106	2.326	0.823	0.193	2.318	-0.908	-0.882	1.765	-0.022	-1.522	-1.942	-0.278	-1.529	2.654	1.034	High-risk
TCGA-BA-A4II	5.035	0.438	1.155	0.894	-0.866	0.109	-0.179	0.999	-0.572	2.498	-0.45	3.391	1.412	-0.085	-0.77	0.399	-0.563	1.196	-0.209	0.082	-1.283	1.927	1.588	High-risk
TCGA-BA-A6D8	4.162	-0.193	-1.654	0.871	-0.054	-0.363	-1.354	0.324	-0.102	0.912	-0.056	1.819	-1.178	1.154	-1.205	0.946	0.79	-0.981	0.012	-1.541	0.18	0.365	2.128	High-risk
TCGA-BA-A6DA	5.14	1.273	1.652	0.813	-0.896	0.864	1.047	0.162	-0.85	0.817	1.097	1.933	1.792	-1.189	-1.309	-0.211	-0.12	-0.124	-1.12	0.521	-0.974	1.518	0.089	Low-risk
TCGA-BA-A6DB	4.672	1.069	0.532	3.815	1.635	2.261	2.66	2.46	1.05	2.318	0.269	0.941	3.185	0.783	1.336	0.728	1.018	-0.475	0.182	-0.258	2.051	1.159	-0.07	Low-risk
TCGA-BA-A6DD	5.058	1.215	-2.474	2.91	1.749	3.193	2.532	1.445	-0.113	1.493	0.033	-0.196	3.569	1.138	0.715	1.107	0.247	1.087	-0.24	0.38	0.151	1.199	-0.036	High-risk
TCGA-BA-A6DE	4.794	0.88	-1.57	0.273	-1.166	-0.316	0.541	0.966	-0.344	1.209	-1	0.221	1.161	0.931	0.447	-0.04	-1.095	-1.428	-1.914	0.511	0.072	2.447	1.716	High-risk
TCGA-BA-A6DG	5.061	0.787	-1.489	1.47	-0.087	-0.832	0.686	1.508	-0.248	2.323	-0.631	1.797	0.101	0.805	-1.398	1.42	-0.163	0.318	-1.226	-1.149	0.041	-0.321	0.278	High-risk
TCGA-BA-A6DI	4.856	1.586	-2.177	0.596	0.457	1.757	1.522	-0.169	-0.888	-0.15	0.253	1.16	1.211	0.23	1.074	-0.943	1.343	-0.845	-1.535	-0.285	-0.967	-0.812	-0.3	High-risk
TCGA-BA-A6DJ	5.003	2.038	-0.435	1.91	-0.638	2.569	2.742	1.926	0.395	2.886	-0.791	3.062	3.287	0.709	1.1	0.462	0.132	0.015	-1.666	-1.228	-1.403	0.172	0.276	Low-risk
TCGA-BA-A6DL	4.797	1.697	-0.553	-0.431	-0.735	-1.23	0.59	-0.424	-0.793	-0.9	-1.382	0.471	-1.397	-0.166	0.074	-1.092	-0.497	-0.362	-1.457	0.485	-0.053	1.453	1.59	High-risk
TCGA-BA-A8YP	5.004	-0.263	-1.601	-0.107	-0.172	-1.439	0.442	0.531	0.122	0.458	-0.016	0.852	-0.439	-0.523	0.088	-0.465	0.853	-0.41	-1.835	0.754	-0.702	1.522	0.293	High-risk
TCGA-BB-4217	4.307	2.073	0.659	3	1.618	-0.459	0.987	1.623	0.469	0.956	0.142	0.962	-0.789	-0.102	-0.217	2.351	1.583	0.688	-0.114	-0.474	0.14	2.159	0.877	Low-risk
TCGA-BB-4223	5.039	0.838	-0.605	3.059	1.725	2.383	1.69	1.723	0.059	1.526	-0.147	-3.882	2.296	-0.707	0.12	1.553	0.124	-0.673	-1.485	-1.326	-1.193	2.376	0.729	Low-risk
TCGA-BB-4224	4.634	2.225	0.04	-1.288	-1.222	0.731	1.271	-0.938	1.113	-1.227	-1.097	-2.628	-1.534	-1.005	0.013	1.079	1.046	-1.713	-2.094	-0.619	-1.055	2.855	0.387	High-risk
TCGA-BB-4225	5.291	1.596	-0.151	2.015	0.722	2.744	2.245	1.901	0.537	2.127	1.173	0.302	3.068	-1.646	-0.576	1.329	-0.251	-0.84	-1.484	-1.697	-0.696	3.597	0.917	Low-risk
TCGA-BB-4227	4.811	1.453	-1.354	0.138	1.1	0.285	-1.704	-0.503	-0.042	-0.138	0.806	-0.084	-0.493	1.049	-0.712	-0.653	-0.163	-0.346	-1.174	-0.081	-1.595	1.45	0.513	High-risk
TCGA-BB-4228	5.118	2.377	-2.936	1.465	0.895	1.145	0.85	0.41	0.085	1.257	1.047	0.588	1.231	-0.958	-0.565	0.995	-0.327	-0.715	-1.554	0.117	-1.483	2.101	-0.517	Low-risk
TCGA-BB-8596	4.753	0.453	-2.442	1.357	2.213	-0.743	-1.351	0.29	-0.056	1.007	0.686	-0.935	-0.481	0.365	-0.228	-0.059	-0.94	0.96	0.195	-0.863	0.678	1.056	0.413	High-risk
TCGA-BB-8601	3.904	0.5	-0.936	-1.476	-0.025	0.046	-2.997	-0.955	1.326	1.218	0.352	0.258	-1.477	-1.454	-0.712	-0.855	-0.126	-0.894	-2.888	-0.898	-1.445	0.642	-0.585	High-risk
TCGA-BB-A5HU	4.898	1.584	-0.463	-0.254	1.157	-0.093	-0.577	-0.65	0.359	1.074	-1.454	3.209	-0.017	0.824	-0.357	0.945	0.012	-1.364	-0.243	-0.54	-1.327	1.627	0.348	High-risk
TCGA-BB-A5HY	4.675	1.85	-1.142	-0.147	-0.702	0.051	-1.339	0.903	0.151	0.526	-1.529	2.934	0.209	-1.374	-0.588	-1.004	-1.289	-0.476	-2.433	1.048	-1.811	1.979	2.019	High-risk
TCGA-BB-A5HZ	4.746	-0.006	-1.094	-0.913	1.241	-0.74	-0.292	-0.703	0.126	0.199	-1.119	-0.216	0.841	0.942	0.222	1.097	-0.311	-0.519	-0.933	-0.268	-0.906	1.082	-0.405	Low-risk
TCGA-BB-A6UM	5.139	1.925	0.948	2.032	0.79	2.877	1.944	1.43	-0.162	2.161	-0.213	0.164	3.437	-1.07	-0.377	-0.523	0.033	0.017	-1.181	-0.163	-0.287	0.289	-0.021	Low-risk
TCGA-BB-A6UO	5.089	1.519	-3.463	-0.644	-0.49	0.84	0.242	-0.817	-0.134	1.128	-0.168	0.774	0.917	-1.385	0.331	0.364	-0.979	-0.856	-2.238	0.431	-0.853	-0.74	-0.294	High-risk
TCGA-C9-A47Z	5.404	0.719	-3.269	0.58	0.822	0.903	2.147	1.025	1.046	1.242	-1.464	-0.35	2.249	-0.724	-0.407	0.82	-1.44	-0.481	-1.402	0.424	-0.785	-1.571	1.787	High-risk
TCGA-C9-A480	5.495	0.428	-1.112	0.656	-0.691	0.87	1.545	0.452	0.862	1.169	-0.191	0.984	1.701	0.303	0.927	0.853	-0.818	0.215	-1.375	-0.455	0.227	0.669	2.643	High-risk
TCGA-CN-4722	4.487	0.645	-0.164	-1.152	0.406	-0.089	-0.605	1.226	0.551	-0.163	-0.669	-0.914	-0.248	-0.214	0.142	-0.369	0.871	-0.138	-1.218	0.797	-0.304	2.279	0.371	Low-risk
TCGA-CN-4723	5.495	1.319	-2.11	2.028	0.814	1.326	1.335	0.967	0.842	1.61	0.669	-0.44	2.253	-0.455	0.359	-0.756	-0.189	-0.823	-2.078	-0.768	-1.197	1.722	1.264	High-risk
TCGA-CN-4725	4.991	0.367	-0.844	-0.892	0.561	-0.277	0.372	0.454	0.555	0.152	1.149	-0.025	1.162	0.28	0.353	1.07	0.729	-0.17	-1.377	-1.126	-1.683	1.666	0.01	High-risk
TCGA-CN-4726	5.055	0.841	-2.083	-0.287	1.022	-1.155	0.521	0.771	0.057	1.68	-1.169	1.362	-0.438	0.498	0.299	0.72	-1.198	0.606	-0.535	0.083	-0.119	0.717	-0.077	High-risk
TCGA-CN-4727	4.265	1.432	-0.971	-0.33	1.18	-0.722	-2.188	-1.215	-1.396	-0.289	-1.042	2.506	-0.944	0.292	-0.618	-1.327	-0.15	-1.301	-1.931	-0.247	-1.908	1.738	-1.36	Low-risk
TCGA-CN-4728	5.31	1.218	-0.941	3.194	2.562	1.926	0.798	2.115	-1.164	3.412	1.172	-1.359	3.009	-1.092	0.807	1.589	-0.295	0.855	1.174	-0.118	1.029	1.365	0.297	Low-risk
TCGA-CN-4729	5.351	-0.021	-1.449	0.395	0.644	-1.418	-0.004	-0.229	-0.853	0.139	-1.15	0.59	0.445	1.234	0.85	0.668	0.239	0.403	-0.976	0.838	-1.501	2.017	0.697	Low-risk
TCGA-CN-4730	4.809	1.129	-1.582	-1.136	-1.022	0.09	0.122	-1.125	-0.211	-0.786	-1.387	1.123	1.192	0.527	0.941	0.961	1.377	-1.281	-1.726	0.54	-1.461	1.885	0.619	High-risk
TCGA-CN-4731	4.106	1.995	-2.068	-1.279	-1.185	0.712	-0.387	0.657	-1.302	-0.683	-0.889	-0.663	0.022	-0.61	0.284	-0.906	0.389	0.037	-0.182	1.227	0.912	1.872	0.024	High-risk
TCGA-CN-4733	5.279	1.191	0.067	5	2.948	3.64	3.17	3.332	-0.825	3.429	1.601	0.829	4.427	0.111	-0.539	1.795	1.21	-1.01	0.676	0.857	0.763	3.223	-1.161	Low-risk
TCGA-CN-4734	4.762	1.935	-0.653	1.441	-0.817	2.082	2.46	1.332	-0.621	2.161	-0.81	0.335	2.663	0.368	0.437	0.268	-0.521	0.075	-1.286	-1.305	-0.423	-0.729	0.013	Low-risk
TCGA-CN-4735	5.504	1.513	0.654	1.719	1.649	2.596	1.331	-0.219	0.353	2.219	0.44	0.612	2.603	-1.568	-0.688	1.235	-0.46	0.07	-1.803	-0.542	0.229	3.153	-0.54	Low-risk
TCGA-CN-4736	4.558	0.839	1.171	3.186	1.726	2.599	3.114	2.295	-0.628	3.313	0.137	-2.039	4.165	0.384	1.037	-0.344	-0.726	0.183	-1.407	-1.288	1.537	1.285	0.529	Low-risk
TCGA-CN-4737	4.57	2.318	-2.826	-0.627	-1.053	-0.77	-0.496	0.241	-0.189	0.592	-1.152	-0.439	0.424	1.084	-1.466	-0.95	1.055	0.729	-0.74	0.419	1.212	2.664	-2.057	Low-risk
TCGA-CN-4738	5.219	1.407	-3.533	2.077	1.812	1.81	0.785	0.944	-0.176	1.596	0.024	1.21	1.577	-0.432	0.364	1.11	-0.474	-0.408	-0.587	0.19	0.56	0.234	-1.558	Low-risk
TCGA-CN-4739	4.254	1.62	1.59	1.083	2.038	0.278	0.883	-0.264	-0.083	0.634	-0.441	0.304	-0.247	0.733	0.183	1.089	-0.212	-0.089	-0.959	0.699	-0.636	2.005	1.333	Low-risk
TCGA-CN-4740	5.595	0.806	0.981	1.822	1.282	0.506	0.319	0.615	0.734	2.633	0.072	-0.142	1.78	1.124	0.33	1.038	0.029	-1.381	-0.346	0.382	0.22	1.817	0.837	High-risk
TCGA-CN-4741	5.307	0.546	-2.659	-0.705	0.638	0.069	-0.72	-1.206	1.121	-0.3	-1.01	0.178	-0.046	-1.44	-0.695	-1.042	0.671	-0.413	-1.863	-0.785	-0.648	1.88	-1.117	Low-risk
TCGA-CN-4742	4.671	1.484	-3.017	0.367	-0.325	-0.716	-0.786	0.23	-1.2	1.102	-1.261	-0.161	-0.301	-1.332	-0.131	0.651	-0.011	0.367	-1.138	1.395	-0.107	2.265	0.937	Low-risk
TCGA-CN-5355	4.813	0.472	-2.659	-0.692	-0.537	-1.111	0.365	-0.673	-0.514	-0.469	-0.866	0.387	-0.033	-0.899	1.103	1.099	-0.868	-0.724	-1.722	-0.055	-1.433	0.768	-0.343	High-risk
TCGA-CN-5356	4.37	1.571	-1.327	-0.39	0.538	0.07	-0.691	1.168	0.695	-0.395	-1.175	-0.044	0.217	-0.637	-1.02	-0.069	-0.231	-0.915	-2.183	-0.086	-1.364	2.546	1.08	Low-risk
TCGA-CN-5358	5.098	1.381	-0.199	3.674	1.591	1.397	1.496	3.045	0.786	3.07	-0.016	0.12	2.604	0.557	-0.349	1.225	0.577	-1.169	0.718	0.812	1.073	0.91	-1.794	Low-risk
TCGA-CN-5359	4.88	2.181	1.244	2.72	0.617	1.421	1.451	2.22	-1.036	2.923	-0.486	0.287	2.533	-0.863	1.303	1.193	-0.146	1.232	-0.368	1.066	0.478	2.019	-0.828	Low-risk
TCGA-CN-5360	4.123	0.975	1.27	3.186	2.598	2.217	1.811	1.375	0.418	1.961	0.877	1.006	2.87	1.242	-0.965	0.541	-0.073	0.222	-0.343	-0.353	-0.299	-0.638	-0.715	Low-risk
TCGA-CN-5361	4.919	1.621	-2.395	0.879	0.855	1.395	1.443	0.3	0.19	1.368	0.674	1.194	2.088	0.205	-0.04	-0.411	1.1	-1.826	-2.618	-0.497	0.294	1.221	2.564	High-risk
TCGA-CN-5363	5.488	1.208	-0.608	1.745	0.27	1.959	2.755	0.757	0.956	2.35	-0.891	-1.43	3.069	0.21	0.826	-0.683	-0.409	-1.368	-2.487	-0.569	-0.253	-0.767	0.263	High-risk
TCGA-CN-5364	4.614	1.588	-2.675	0.334	1.371	0.881	-0.498	-1.116	-0.21	0.937	0.48	-0.412	0.561	0.553	1.084	0.389	-0.932	-0.257	-1.626	0.909	-0.519	1.39	1.314	High-risk
TCGA-CN-5365	5.145	1.555	-2.435	1.718	-1.059	0.766	1.643	2.208	0.382	2.983	-1.035	0.258	2.906	-0.498	-0.128	0.559	-0.268	-0.701	-2.522	0.678	0.579	1.287	-0.054	Low-risk
TCGA-CN-5366	5.133	1.138	-3.034	2.046	0.441	1.179	1.466	1.726	-0.197	1.641	-0.097	-1.119	2.865	0.108	0.568	0.818	-1.229	-1.485	-2.988	-0.088	-0.501	0.536	0.442	High-risk
TCGA-CN-5367	5.345	1.528	-2.745	0.933	1.493	0.413	-0.07	0.357	0.968	0.49	-0.69	-2.144	1.12	-0.411	0.457	-1.354	1.337	-0.346	-2.173	-0.327	0.348	2.091	-1.17	High-risk
TCGA-CN-5369	5.035	2.285	-0.495	3.302	1.541	2.76	2.916	2.361	-0.559	3.175	-0.112	0.654	3.74	0.991	0.966	1.227	0.48	-0.414	-1.634	0.734	-0.082	0.501	-0.078	Low-risk
TCGA-CN-5370	5.085	2.574	0.038	2.404	0.857	2.704	2.375	2.132	-0.09	3.69	0.391	2.251	3.273	-1.03	0.648	1.75	-0.889	-1.077	-1.959	0.996	-0.027	0.259	-1.502	High-risk
TCGA-CN-5373	5.265	1.476	1.099	2.993	1.581	2.826	2.684	1.954	-1.28	2.396	0.431	-0.961	3.43	1.119	-1.101	0.094	-0.124	0.503	-0.869	0.755	0.611	0.425	-1.144	Low-risk
TCGA-CN-5374	5.008	1.512	-1.146	3.582	2.419	2.047	1.719	1.865	1.329	0.802	0.062	-0.288	2.488	0	0.946	0.144	0.36	0.156	-0.564	-1.383	1.051	2.376	0.399	Low-risk
TCGA-CN-6010	4.277	0.452	-3.432	1.329	2.621	-0.535	1.219	-0.82	-0.422	-0.609	-0.076	-0.154	-0.573	1.118	-1.121	-0.423	-0.066	-1.066	-1.837	-1.184	0.119	-0.597	1.635	High-risk
TCGA-CN-6011	4.812	1.521	-1.82	-1.398	1.052	-0.215	0.634	-0.414	-0.377	1.312	1.065	0.722	0.993	-0.284	0.488	0.489	1.241	-1.958	-2.145	-0.592	-0.931	1.202	-0.688	High-risk
TCGA-CN-6012	4.465	0.792	-1.281	2.442	1.698	2.194	1.165	1.196	-0.173	1.661	0.31	-0.009	2.068	0.098	0.411	0.618	-0.569	-0.232	-1.845	0.843	0.811	0.953	-0.625	Low-risk
TCGA-CN-6013	4.966	1.655	-1.647	3.337	2.726	3.077	2.228	1.843	0.534	3.618	1.093	0.66	4.292	-1.406	-0.724	-0.585	-0.061	-1.013	0.049	-0.779	1.236	2.645	0.436	Low-risk
TCGA-CN-6016	4.483	-0.109	-0.947	0.555	-1.361	-0.186	0.399	0.406	0.352	0.955	-1.306	-3.857	0.321	-1.074	-0.977	0.223	0.053	0.055	-1.72	-1.162	0.851	2.135	2.622	High-risk
TCGA-CN-6017	4.684	0.786	-1.462	4.232	2.654	3.293	3.162	2.662	0.273	3.049	1.649	1.16	4.152	-1.376	0.904	0.758	0.607	0.527	-1.12	-0.556	0.501	-0.561	0.045	High-risk
TCGA-CN-6018	4.694	2.036	0.61	1.813	-0.075	2.534	2.053	1.567	0.024	2.703	0.192	4.257	2.91	0.658	0.697	1.761	-0.128	-0.148	-1.366	-0.027	0.507	2.228	-1.544	High-risk
TCGA-CN-6019	4.634	0.013	1.141	3.442	2.957	0.784	-0.746	2.368	1.033	3.302	1.398	1.224	2.104	-1.444	0.846	0.926	-0.424	1.127	0.507	0.611	1.309	0.827	0.077	Low-risk
TCGA-CN-6020	4.834	1.184	-2.092	1.203	1.205	1.539	0.472	0.54	0.221	1.392	0.154	1.213	0.887	-0.944	0.941	1.403	-0.16	-0.821	-2.07	0.845	-0.043	1.096	0.781	High-risk
TCGA-CN-6021	3.792	0.768	-0.306	-0.656	0.864	0.834	-1.01	1.03	1.124	-0.438	0.174	-0.348	0.25	-1.16	-1.358	-0.467	-0.478	-0.092	-1.667	0.775	-0.433	0.092	0.766	Low-risk
TCGA-CN-6022	4.795	1.745	-3.373	-0.438	0.153	-0.592	0.686	0.028	-0.001	1.791	-0.877	-0.639	-0.86	-1.132	-1.188	0.873	0.476	-1.262	-2.587	-0.764	-0.333	3.221	0.094	High-risk
TCGA-CN-6023	4.114	1.268	0.3	2.715	2.71	2.131	0.776	0.831	-0.955	2.144	0.726	-1.243	2.481	-0.284	-0.029	0.944	0.123	-0.401	-2.057	-0.066	0.388	1.322	-0.91	Low-risk
TCGA-CN-6024	5.18	0.056	-1.355	-0.905	0.325	0.065	-0.897	-1.111	0.427	-0.556	-0.064	0.013	0.765	-0.063	0.814	-1.069	0.11	-0.54	-2.637	-1.068	-1.368	1.601	-2.195	High-risk
TCGA-CN-6988	3.88	1.266	-2.053	-1.685	-1.216	-0.123	-1.048	-0.839	0.486	0.516	1.134	-1.194	-1.326	0.316	0.604	0.276	0.403	-0.672	-1.536	-0.138	-1.321	1.092	-2.138	Low-risk
TCGA-CN-6989	4.995	1.054	-2.042	1.169	1.642	-0.896	-0.191	1.883	0.439	3.059	1.364	-0.66	0.489	-0.626	0.068	0.429	0.488	-0.35	0.545	0.704	-0.403	0.165	-0.411	High-risk
TCGA-CN-6992	4.493	0.482	-3.538	-1.277	1.418	1.114	0.154	0.561	0.106	-0.663	-0.606	0.809	0.901	0.471	-1.309	1.119	0.261	-0.376	-1.863	-0.699	0.147	0.587	0.627	High-risk
TCGA-CN-6994	4.41	1.137	-3.268	-1.453	-0.677	-1.047	0.216	-1.409	-1.082	0.67	-0.742	-1.168	-1.244	-0.879	-0.175	-0.185	-1.07	0.648	-0.695	-0.962	1.074	1.154	0.066	High-risk
TCGA-CN-6995	5.254	1.713	1.855	2.425	1.006	2.971	2.498	1.634	-0.676	2.972	0.53	0.982	3.657	1.094	-1.147	-0.069	-0.311	-0.519	-1.64	-0.283	0.428	1.043	0.227	High-risk
TCGA-CN-6996	4.848	0.657	-1.251	3.235	1.823	3.065	3.226	2.328	0.953	2.639	0.758	-0.587	3.889	-0.559	-0.334	-0.022	-0.345	1.094	-0.213	0.687	-0.004	2.491	-0.129	High-risk
TCGA-CN-6997	4.605	0.003	-3.408	-1.03	1.717	-0.839	-0.111	0.685	-0.112	-1.083	0.418	-1.134	0.999	0.131	0.577	-1.302	0.718	-0.834	-2.084	-1.469	-1.414	1.228	0.18	High-risk
TCGA-CN-6998	4.948	1.245	-3.262	0.304	-1.299	0.832	1.337	0.81	-1.385	1.071	0.952	-1.067	1.556	0.372	0.932	1.098	-1.194	-0.845	-2.101	1.106	-0.195	-0.534	-0.073	High-risk
TCGA-CN-A497	4.811	0.938	-0.889	0.84	1.136	-0.339	1.326	-0.024	0.212	0.935	0.905	2.086	0.2	1.053	-0.036	-1.048	-0.414	0.391	-0.45	1.331	0.446	-0.138	0.675	Low-risk
TCGA-CN-A498	5.588	1.575	-1.228	1.277	1.212	2.308	1.805	0.124	-0.485	1.394	0.445	0.787	2.341	-0.26	0.272	-0.636	-0.875	-0.595	-0.867	0.972	-0.429	0.515	1.349	Low-risk
TCGA-CN-A499	5.113	0.872	-1.284	2.504	0.977	2.976	2.814	1.221	0.883	3.201	1.439	0.508	4.339	0.952	-1.594	-1.331	-0.013	-0.623	-2.185	0.176	-1.562	0.515	0.14	High-risk
TCGA-CN-A49A	4.872	2.999	-1.203	-0.338	-1.278	0.603	-0.293	-0.232	1.324	-0.711	0.108	-1.5	0.897	-0.912	0.073	-0.812	0.287	-1.754	-3.313	-1.337	-1.346	2.385	-1.844	Low-risk
TCGA-CN-A49B	5.619	0.865	-1.087	2.51	1.372	2.556	1.713	1.945	-1.203	2.81	1.221	0.597	3.346	0.264	1.312	-0.188	-0.059	-0.266	-1.648	-0.254	-0.162	0.105	-1.107	High-risk
TCGA-CN-A49C	4.989	1.215	-0.408	0.086	1.305	0.85	-0.791	-1.188	0.296	-0.611	-0.79	-0.418	0.325	0.484	-1.475	-0.406	-0.726	-0.434	-1.535	-0.72	-1.2	1.85	1.74	Low-risk
TCGA-CN-A63T	4.571	1.266	0.046	2.887	1.464	1.815	1.6	1.783	-1.274	2.725	0.831	2.427	3.205	1.311	0.395	-0.101	0.003	-0.46	-1.653	-1.386	0.013	0.595	-1.419	High-risk
TCGA-CN-A63U	4.803	0.718	-1.409	0.237	0.572	0.425	-0.435	-0.429	-0.02	0	1.213	-1.031	-0.83	0.795	1.24	0.612	-0.077	-1.28	-1.941	0.253	-0.773	0.834	-1.692	Low-risk
TCGA-CN-A63V	4.276	1.572	-1.38	0.611	-1.238	0.603	-0.889	-1.258	-0.633	-0.436	1.202	2.333	-0.739	0.305	-0.191	1.228	1.331	-1.109	-1.767	-0.921	-0.387	2.466	0.96	Low-risk
TCGA-CN-A63W	5.083	1.753	-1.097	0.841	-0.592	0.143	0.793	0.729	0.362	1.347	-0.464	0.175	2.023	1.008	0.632	0.394	-1.261	-1.539	-1.993	0.5	-0.913	2.119	1.44	High-risk
TCGA-CN-A641	4.792	1.425	-0.442	-0.253	-0.978	0.189	-0.475	0.04	-1.472	0.989	1.138	0.094	-0.428	-1.239	-1.516	-0.982	0.913	-0.281	-1.331	0.388	-1.942	2.174	0.069	High-risk
TCGA-CN-A642	4.931	0.952	-0.885	1.639	-1.187	2.47	2.795	1.624	-0.221	1.751	1.187	0.56	3.035	0.066	0.34	0.106	-0.046	-1.403	-2.98	-1.07	-0.488	0.439	1.015	High-risk
TCGA-CN-A6UY	4.915	1.496	-0.248	2.236	0.239	1.969	0.468	2.021	0.497	2.928	0.003	1.445	2.727	-1.56	-1.395	1.996	0.567	0.483	-0.557	-0.554	-0.198	2.385	0.796	Low-risk
TCGA-CN-A6V3	5.06	1.99	-1.792	2.268	0.328	1.815	2.229	1.43	1.041	1.679	-0.449	0.928	3.061	-0.625	0.201	-1.103	0.332	-0.706	-1.45	1.375	-0.62	1.34	-0.287	High-risk
TCGA-CN-A6V6	4.77	0.781	-1.173	3.304	2.393	3.439	2.459	1.594	-0.228	2.51	0.682	-1.179	3.85	-0.146	-0.425	1.31	0.29	-0.757	-1.705	-0.138	-0.335	-0.447	0.378	Low-risk
TCGA-CN-A6V7	4.45	0.074	-2.758	0.073	0.62	1.015	-1.019	-0.748	0.181	0.585	-0.201	0.831	0.943	-0.019	0.979	-0.534	-1.001	-0.715	-1.63	-0.463	-1.386	1.135	2.137	Low-risk
TCGA-CQ-5323	4.92	0.255	-0.687	1.877	2.03	1.731	1.041	0.45	0.889	1.338	0.828	-0.977	2.263	-0.194	-0.061	-0.761	-0.665	0.13	-1.265	-0.009	-1.717	1.536	1.312	Low-risk
TCGA-CQ-5324	4.423	1.46	-3.237	1.597	0.627	2.623	2.261	0.808	-1.45	1.579	0.242	-0.549	3.151	-0.617	-0.358	-0.475	-0.622	-0.005	-1.71	-0.153	0.05	0.436	-0.365	Low-risk
TCGA-CQ-5325	5.373	2.034	-1.373	4.09	2.528	3.329	3.118	2.973	0.977	2.87	0.993	-1.086	4.236	0.132	-0.369	1.081	0.464	0.099	-0.5	0.274	1.51	2.4	0.233	High-risk
TCGA-CQ-5326	4.589	2.187	-2.675	-0.326	-1.196	-0.367	0.889	1.034	0.061	3.358	0.046	3.887	0.801	-0.447	0.469	0.591	0.601	-0.447	-1.616	0.499	-0.049	1.475	0.564	High-risk
TCGA-CQ-5327	4.834	1.925	-0.829	2.741	0.535	2.245	2.69	1.902	-1.444	1.893	1.155	-1.587	3.054	0.25	0.292	-0.396	0.657	-0.651	-1.867	-0.788	0.471	1.021	0.472	Low-risk
TCGA-CQ-5329	4.814	1.684	-2.296	2.02	-0.499	2.191	2.441	1.59	-0.342	1.362	-1.328	0.699	2.747	0.91	0.904	0.787	-0.374	-0.368	-1.823	0.999	0.251	1.537	-0.545	High-risk
TCGA-CQ-5330	4.89	1.053	0.805	3.299	1.778	2.671	2.973	2.029	0.022	2.655	0.445	-0.773	4.092	1.221	-1.559	-0.359	0.027	-0.704	-2.202	-1.18	0.75	-0.132	-0.049	High-risk
TCGA-CQ-5331	5.092	1.94	-1.074	3.174	0.712	2.73	2.839	2.491	-0.861	2.907	0.531	-0.516	3.47	-0.274	-0.784	0.544	0.319	-0.299	-1.558	1.156	0.243	0.831	0.138	Low-risk
TCGA-CQ-5332	4.374	0.853	-0.639	-0.211	0.472	-1.228	-0.519	-0.341	-1.421	0.686	-0.653	0.249	-0.503	-0.763	0.053	-0.746	-0.489	0.145	-1.669	0.919	0.034	2.324	-1.728	High-risk
TCGA-CQ-5333	4.635	1.735	-1.6	3.253	0.499	2.629	3.237	2.597	0.914	3.377	-0.731	-0.58	4.165	-0.182	0.743	-0.884	0.917	-1.315	-2.237	-0.743	1.495	3.007	-0.052	High-risk
TCGA-CQ-5334	4.908	1.649	1.441	2.594	1.181	3.152	2.853	1.661	-0.795	2.633	0.087	0.116	3.918	-1.152	-1.119	0.595	-0.222	-0.341	-1.81	-0.243	-0.757	0.19	0.411	High-risk
TCGA-CQ-6218	4.909	1.837	-2.025	1.501	0.946	1.773	1.933	1.247	0.753	1.976	0.295	-0.009	2.719	-1.272	-1.172	-0.556	-1.327	-0.489	-0.832	0.409	-0.063	0.427	1.081	Low-risk
TCGA-CQ-6219	4.851	2.028	1.204	3.339	1.882	3.102	2.923	2.047	0.922	2.503	0.702	0.593	3.955	-0.863	1.356	0.274	0.405	-0.519	-1.669	-0.471	0.752	0.838	0.412	High-risk
TCGA-CQ-6220	5.108	1.584	-0.604	-0.173	-0.573	1.67	1.67	-0.889	-0.649	0.245	-0.693	-0.042	1.542	0.628	0.846	-0.577	-0.807	-0.198	-1.635	-1.195	-0.744	2.099	-1.058	High-risk
TCGA-CQ-6221	4.167	0.367	-2.947	-1.218	1.255	0.87	-0.484	-1.27	-1.025	1.086	1.574	2.772	0.167	-0.661	-0.095	1.562	0.033	-0.301	-1.634	-0.307	0.18	3.777	0.923	Low-risk
TCGA-CQ-6222	4.666	0.734	-1.235	3.387	2.141	2.092	1.511	2.444	1.166	2.729	0.604	0.316	2.989	1.249	-1.302	0.513	0.286	-1.275	-0.303	-0.096	1.597	-0.331	-0.354	Low-risk
TCGA-CQ-6223	4.802	2.021	-2.271	1.549	0.658	2.55	1.842	0.16	0.26	0.436	-0.159	-0.165	2.156	0.007	0.834	0.608	0.69	0.81	-0.69	0.698	0.26	1.539	-0.623	Low-risk
TCGA-CQ-6224	5.398	1.435	-3.653	1.293	0.579	1.399	1.785	1.132	1.034	1.744	-0.509	-1.8	2.33	0.795	0.914	0.594	1.252	0.243	-0.563	-1.24	0.379	1.421	1.124	Low-risk
TCGA-CQ-6225	4.102	1.14	-0.553	-1.268	-0.822	-0.15	-1.8	-0.723	-1.198	1.155	-0.763	-0.864	-1.281	0.767	-1.115	0.674	1.102	0.449	-0.946	-0.476	-0.382	2.712	-2.842	High-risk
TCGA-CQ-6227	5.145	1.251	-2.332	2.155	1.251	0.376	0.004	1.047	-1.11	1.29	0.28	0.062	0.876	0.075	0.051	0.914	-0.557	-0.043	-1.419	0.355	-0.938	0.921	0.136	High-risk
TCGA-CQ-6228	4.653	1.395	-1.447	0.831	0.759	0.84	-0.877	0.588	-0.928	0.235	-0.733	-1.246	-1.442	-0.761	-0.486	0.831	-0.919	-0.26	-1.479	0.423	0.055	1.327	-2.372	Low-risk
TCGA-CQ-6229	4.86	1.227	-1.266	1.904	0.108	2.277	2.779	1.038	-1.178	0.355	1.057	0.727	2.534	0.617	1.234	-0.298	-0.009	-0.093	-1.465	-0.618	-0.502	-0.205	-0.348	High-risk
TCGA-CQ-7063	5.066	1.465	-1.002	2.863	0.666	2.583	2.985	2.449	0.503	2.905	0.782	-1.035	4.059	1.099	-1.061	-1.271	-0.97	-0.168	-1.721	0.021	0.792	2.178	0.649	Low-risk
TCGA-CQ-7065	4.716	0.23	-0.941	-0.71	1.146	-1.187	-0.565	-0.432	-0.88	-0.816	-0.634	-2.842	-1.744	-1.091	-0.442	-1.129	-0.893	-1.171	-2.677	0.231	-0.222	2.364	0.595	High-risk
TCGA-CQ-7068	4.411	2.139	-1.328	3.417	1.205	3.988	3.289	2.212	-0.545	3.594	1.384	-1.012	4.685	0.121	0.652	-0.681	0.865	-0.504	-1.896	-0.418	-0.049	2.588	0.769	Low-risk
TCGA-CQ-7069	4.926	1.045	-0.958	0.558	1.18	-0.412	-0.456	1.813	-1.111	1.619	-0.956	0.904	0.878	-0.636	-0.043	-0.125	1.183	-1.295	-0.829	0.988	-0.702	1.159	1.628	Low-risk
TCGA-CQ-7071	5.454	1.506	0.073	1.133	-0.536	2.183	2.117	0.84	-0.436	1.864	-0.253	-0.078	2.655	-1.292	-1.247	-0.197	-0.764	-0.814	-2.013	-1.334	-0.825	1.436	-0.137	Low-risk
TCGA-CQ-7072	4.33	1.723	-1.836	-0.336	0.214	-0.749	-1.997	0.129	-0.555	-0.382	-0.104	0.201	0.962	1.118	-0.949	-0.856	0.594	-0.186	0.549	-1.016	-0.625	2.484	-0.148	High-risk
TCGA-CQ-A4C6	4.944	1.049	-3.834	2.388	0.993	2.557	2.785	1.299	-1.314	2.215	0.866	0.375	3.676	0.278	0.344	-0.454	-0.503	0.171	-1.316	0.617	-0.216	1.571	-0.515	High-risk
TCGA-CQ-A4C7	4.759	1.305	-3.415	0.052	-0.906	1.601	1.96	-0.862	-0.475	0.562	-1.265	2.008	1.777	-0.785	-0.428	0.138	-0.728	-0.95	-2.16	1.025	-0.78	-0.174	-0.33	High-risk
TCGA-CQ-A4C9	4.071	0.771	-1.595	0.002	1.076	0.475	-0.518	-0.101	-0.163	0.281	0.08	0.65	-1.39	-0.362	-0.513	-0.868	1.311	-0.387	-1.09	-0.307	0.391	1.267	0.018	Low-risk
TCGA-CQ-A4CB	4.855	1.455	-2.968	2.212	1.495	1.037	0.033	1.888	0.072	2.786	-0.071	2.459	1.953	-1.096	-1.34	1.414	-0.918	-1.326	0.519	-1.534	-0.788	0.491	0.26	High-risk
TCGA-CQ-A4CD	4.705	2.058	-2.653	0.273	-1.428	2.231	2.471	0.135	0.08	1.014	0.739	2.219	2.122	0.037	-0.644	0.261	-0.121	-1.868	-2.671	-0.062	-0.954	0.963	-0.813	High-risk
TCGA-CQ-A4CE	5.13	0.805	0.071	1.234	0.371	1.223	1.217	0.162	-0.507	0.692	-0.868	-0.086	1.168	1.06	1.312	-0.361	-0.13	0.694	-0.995	0.889	-0.02	0.555	-0.698	Low-risk
TCGA-CQ-A4CG	5.182	1.688	-2.369	-1.095	0.582	0.554	0.725	-1.358	0.07	1.035	-1.053	2.418	0.665	-0.055	0.522	0.753	-0.171	-1.364	-2.612	0.416	-1.812	1.195	1.09	High-risk
TCGA-CQ-A4CH	4.755	0.963	-3.641	-0.282	-1.243	-0.935	-0.904	0.349	0.84	1.096	0.306	1.355	-1.454	-0.461	-0.175	-0.534	-0.484	-0.133	-1.267	-1.436	0.023	0.634	-1.402	High-risk
TCGA-CQ-A4CI	4.426	0.225	-1.911	0.743	-0.372	0.797	-1.459	0.797	-1.311	-1.036	-0.935	-0.239	-0.092	1.073	-0.873	-0.75	-0.918	-0.383	-2.076	-0.533	-1.619	-0.253	1	High-risk
TCGA-CR-5243	5.01	1.47	-0.655	1.253	1.181	2.181	0.872	0.579	0.476	0.671	-0.188	0.53	1.68	-1.564	-0.86	1.565	-1.453	-0.214	-0.581	-0.744	-1.64	1.99	1.298	Low-risk
TCGA-CR-5247	4.517	0.726	-1.576	0.019	-0.746	-1.103	-1.07	0.778	-2.035	0.623	0.738	1.106	-1.649	1.043	0.999	0.95	-1.456	-1.811	-2.744	0.425	-1.218	1.406	-1.269	High-risk
TCGA-CR-5248	5.059	0.684	-0.053	4.424	1.858	2.714	2.347	3.498	1.198	3.709	-0.038	-2.419	4.091	-0.82	-0.49	0.902	0.616	0.459	-0.17	-1.508	0.113	1.837	1.969	Low-risk
TCGA-CR-5249	4.851	2.651	0.193	3.311	2.811	2.437	0.606	1.495	1.235	0.789	0.585	-1.282	1.631	-0.775	-0.438	2.118	0.838	0.82	-0.182	-0.011	-0.358	1.597	0.442	Low-risk
TCGA-CR-5250	4.845	3.288	-0.313	1.073	2.573	2.245	0.395	-0.317	0.695	0.16	0.095	0.276	1.016	-0.973	-0.331	1.453	1.292	0.156	-0.461	-1.374	-0.97	3.327	-0.512	Low-risk
TCGA-CR-6467	4.952	1.066	0.184	3.677	2.123	2.668	1.414	2.374	0.649	2.472	0.53	-1.478	2.694	-1.519	-0.392	2.093	0.505	-0.695	-1.168	-1.627	-0.361	2.196	-0.257	Low-risk
TCGA-CR-6470	4.909	1.788	-0.699	3.946	2.485	3.379	1.983	2.303	1.033	2.459	0.889	-0.742	3.043	-0.276	-0.319	2.555	0.798	-0.589	-0.987	-1.475	-0.452	1.739	-1.348	Low-risk
TCGA-CR-6471	5.107	0.687	-0.62	2.279	0.952	2.236	1.898	1.397	-0.014	1.808	-0.457	-0.33	1.855	-1.352	1.165	1.568	0.124	0.798	0.311	0.953	0.45	0.547	-0.096	Low-risk
TCGA-CR-6472	4.664	2.342	-2.132	0.354	-0.445	-0.241	-0.07	-0.433	-1.364	-0.85	0.54	-2.01	-0.535	0.352	0.655	0.413	-0.721	-0.952	-1.755	-1.34	-0.988	-0.478	1.571	Low-risk
TCGA-CR-6473	4.921	2.165	-1.582	0.713	2.543	2.116	0.417	-0.804	0.419	1.05	1.17	1.947	1.273	1.106	1.317	0.113	0.985	0.636	-0.131	-0.125	-1.796	1.216	-0.525	Low-risk
TCGA-CR-6474	5.83	1.155	-3.707	2.961	1.404	1.701	1.15	1.719	-0.587	1.93	0.472	0.768	2.337	-0.359	-1.089	0.861	0.47	0.702	-0.76	0.976	-0.082	1.422	-1.002	High-risk
TCGA-CR-6477	4.836	1.107	-1.579	1.014	-0.479	-0.308	-0.971	1.601	-0.761	2.874	-0.97	0.646	0.806	-0.768	-0.296	0.978	-0.609	-0.189	1.019	1.172	1.135	1.951	1.182	High-risk
TCGA-CR-6478	5.178	2.199	-1.879	4.204	2.087	3.296	3.121	3.301	-1.128	4.086	0.965	1.635	4.481	-1.249	-1.35	0.645	0.28	1.033	-0.412	-0.387	-0.096	3.27	0.113	High-risk
TCGA-CR-6480	4.745	0.718	-2.865	-0.125	0.847	1.419	-0.119	-1.143	-0.066	-0.125	-0.64	0.969	0.726	0.114	0.494	-0.485	-1.298	-1.413	-0.064	-0.148	0.011	0.361	1.044	Low-risk
TCGA-CR-6481	5.088	1.753	-0.48	4.754	2.469	4.175	2.976	3.414	1.216	3.494	0.788	-0.118	4.28	-0.314	0.045	2.667	1.064	0.276	-0.294	-0.539	-0.145	1.426	-0.204	Low-risk
TCGA-CR-6482	5.147	2.238	-1.147	3.899	2.437	2.759	1.819	2.392	0.596	1.906	0.216	1.039	2.485	0.404	1.21	2.457	1.082	0.951	0.079	-0.347	0.967	1.713	1.206	Low-risk
TCGA-CR-6484	4.732	0.953	-1.304	3.304	1.615	2.667	1.572	2.271	-0.599	3.023	0.561	0.763	3.226	-0.48	-0.174	1.507	0.604	-0.375	-1.513	-1.392	0.476	0.506	-1.477	Low-risk
TCGA-CR-6487	5.588	0.583	-1.248	4.543	2.479	3.977	2.535	3.181	0.641	3.759	0.631	-1.922	4.451	0.6	0.793	2.494	0.41	0.046	-0.408	-1.25	-0.238	1.792	-0.589	Low-risk
TCGA-CR-6488	5.021	-0.273	-3.283	1.495	1.002	-1.089	0.311	1.235	-1.473	2.095	-0.635	0.242	-0.444	0.198	0.841	0.909	-0.079	0.197	-1.155	0.256	0.488	0.555	0.606	High-risk
TCGA-CR-6491	4.93	1.723	-0.443	-0.914	-1.083	0.506	-0.089	-0.653	-0.245	0.4	0.829	0.163	0.371	-0.614	-0.166	-0.994	0.908	-0.712	-2.184	-0.32	-1.428	1.659	-0.398	Low-risk
TCGA-CR-6492	4.69	1.847	-2.118	1.802	1.57	2.231	2.089	0.751	1.267	1.907	0.527	1.81	2.603	0.809	0.849	-0.249	-0.558	-0.483	-0.66	1.052	-0.068	0.495	-1.384	Low-risk
TCGA-CR-6493	5.023	1.488	-3.343	-0.335	-0.816	0.929	1.1	0.443	1.171	0.717	-0.696	0.575	1.166	-0.226	-0.188	0.777	0.95	-0.976	-1.504	0.291	-1.496	0.463	0.996	High-risk
TCGA-CR-7364	4.802	1.949	-2.423	-0.113	0.053	-1.46	0.88	-0.197	0.956	0.575	-0.728	1.913	-0.726	-0.832	-1.042	1.155	-1.17	0.832	-0.81	1.138	-0.93	0.371	0.446	Low-risk
TCGA-CR-7365	4.906	0.709	-2.008	-0.605	-0.76	0.381	0.201	-1.097	-1.283	-0.35	-1.14	-0.705	-0.099	-1.458	0.771	0.066	-1.242	-1.283	-2.668	-1.517	-0.162	1.936	0.676	High-risk
TCGA-CR-7367	4.407	1.278	-2.08	1.204	0.616	0.496	0.059	0.513	-0.865	0.607	-1.097	-0.265	0.343	-1.175	-1.293	1.523	-1.051	-0.821	-1.218	0.622	0.445	0.766	0.917	Low-risk
TCGA-CR-7368	4.436	0.852	-1.921	1.22	1.367	0.752	0.103	0.414	1.365	0.761	-0.941	-0.361	1.045	-0.271	-0.038	-0.306	-1.117	-0.277	-0.512	1.321	-0.788	1.117	-0.691	Low-risk
TCGA-CR-7369	4.819	0.848	-1.552	0.243	0.55	-0.711	0.564	-0.037	-0.019	0.452	-0.839	0.138	-1.26	0.077	0.592	1.225	-0.526	-0.223	-0.562	0.319	-1.183	1.243	2.04	High-risk
TCGA-CR-7370	4.692	0.234	-3.408	-0.234	-0.185	-0.158	0.324	-0.63	-0.752	0.238	-0.682	-1.34	0.302	-0.224	0.768	0.358	1.103	-1.05	-2.418	-0.097	-0.234	-0.785	0.155	Low-risk
TCGA-CR-7371	4.73	1.632	-1.927	2.781	2.273	1.622	0.484	1.367	-1.095	1.892	1.077	2.176	2.081	-1.09	0.903	0.665	-0.527	0.571	-0.075	-0.35	-0.147	0.993	0.965	High-risk
TCGA-CR-7372	4.711	0.245	-2.132	0.053	-1.157	-1.377	0.501	0.14	-1.066	0.371	-0.872	-1.068	-1.45	0.755	0.596	0.201	0.128	-0.405	-1.872	0.166	0.14	1.448	0.843	Low-risk
TCGA-CR-7373	5.044	1.554	1.749	2.406	-0.134	2.112	2.706	2.476	1.285	3.014	-0.215	0.298	3.37	0.935	-0.933	-1.106	0.112	-0.291	-1.283	-1.485	-0.913	1.983	0.555	High-risk
TCGA-CR-7374	4.48	0.512	-0.973	0.294	1.501	0.865	-0.281	-0.186	0.133	0.272	-0.639	0.033	0.947	0.312	1.029	-0.238	-1.196	0.899	-0.676	-1.167	-0.839	0.91	0.986	Low-risk
TCGA-CR-7376	5.4	1.687	-1.411	4.522	2.723	3.387	3.163	3.367	0.231	4.019	1.345	0.498	4.701	-1.347	-1.303	0.978	0.303	0.148	-0.749	-0.046	1.306	2.655	-0.401	Low-risk
TCGA-CR-7377	4.715	0.945	1.872	3.289	1.986	2.112	2.436	1.887	0.31	1.778	0.366	-1.717	2.791	0.138	0.233	0.403	0.281	0.166	-1.287	-0.644	-0.623	1.676	0.203	Low-risk
TCGA-CR-7379	4.724	1.174	-2.32	-1.272	-0.929	-0.562	-1.389	-0.422	-0.057	0.493	1.209	1.715	-0.781	-0.135	-0.603	1.133	0.153	-0.622	-2.062	-0.766	-0.807	2.055	0.313	High-risk
TCGA-CR-7380	4.915	0.652	-3.091	-0.191	0.216	-0.563	-0.348	0.005	0.279	0.638	-0.831	-0.42	-0.247	0.634	0.632	-0.926	0.22	-0.022	-1.082	0.142	0.163	1.905	0.943	Low-risk
TCGA-CR-7382	5.235	3.005	0.815	3.613	2.027	3.562	3.158	2.623	-1.023	3.12	1.278	1.648	4.145	0.171	-1.194	1.576	-0.262	-0.811	-1.679	1.039	-0.237	2.714	-0.968	Low-risk
TCGA-CR-7383	5.172	1.641	-0.724	3.411	1.856	0.744	0.615	2.465	0.633	2.815	0.349	-1.15	2.384	0.02	0.129	0.232	0.176	0.162	-1.038	-0.555	0.659	1.81	-0.545	High-risk
TCGA-CR-7385	4.932	2.457	-0.104	3.028	2.369	2.21	0.753	1.493	0.859	1.309	0.205	-0.667	2.353	0.03	0.226	2.046	0.113	-1.423	0.504	-0.303	0.135	0.587	-1.652	Low-risk
TCGA-CR-7386	5.667	1.264	-1.013	2.301	1.257	1.897	2.143	1.075	0.206	1.902	0.23	-1.968	2.508	1.071	1.176	0.423	0.439	-0.298	-1.411	-0.832	0.411	1.186	-0.917	Low-risk
TCGA-CR-7388	4.967	1.738	-0.121	2.828	2.266	0.747	-1.022	1.887	-0.227	2.033	0.63	2.131	0.925	-1.069	1.347	1.641	0.279	0.559	-0.55	0.133	0.411	2.11	1.32	Low-risk
TCGA-CR-7389	4.858	0.389	-1.353	-0.099	1.945	-0.549	1.109	-1.129	0.831	-0.328	0.006	0.711	-1.309	-0.821	-0.546	-0.056	1.338	-0.133	-0.665	0.316	0.385	1.001	1.415	Low-risk
TCGA-CR-7390	4.858	1.359	-2.541	-0.23	0.253	0.089	-2.593	-0.322	1.496	-0.287	0.163	2.699	-0.192	0.378	0.781	-0.768	-0.887	-0.932	-2.037	0.068	-1.209	3.708	0.163	High-risk
TCGA-CR-7391	5.136	1.538	-2.868	3.364	1.648	1.672	2.276	2.443	0.167	2.529	-0.075	0.657	3.122	-0.785	-1.414	-0.027	0.182	-1.197	0.044	-0.291	1.011	1.137	-1.138	Low-risk
TCGA-CR-7392	4.956	1.152	2.037	3.35	1.488	2.382	2.455	2.258	1.027	2.546	0.493	1.67	3.24	0.866	0.34	0.274	0.697	0.926	0.114	-0.106	0.706	1.455	-0.799	Low-risk
TCGA-CR-7393	4.759	1.383	-2.687	4.092	2.323	0.776	0.043	3.748	0.775	3.479	0.781	-0.883	2.642	0.498	1.335	1.138	-0.457	0.9	0.309	0.765	1.875	1.31	0.149	Low-risk
TCGA-CR-7394	4.816	1.809	-0.527	2.652	0.823	3.167	3.153	2.02	-1.547	2.326	0.01	-0.632	3.685	0.854	0.448	0.528	-0.476	0.135	-0.703	1.195	0.507	0.838	-0.177	Low-risk
TCGA-CR-7395	5.047	1.215	-0.587	3.447	0.629	2.329	3.09	2.824	0.69	3.114	0.053	0.59	3.78	0.129	-0.739	-0.165	0.543	-0.88	0.524	1.265	0.127	2.255	0.187	Low-risk
TCGA-CR-7397	5.137	1.245	-2.405	1.213	1.248	2.023	1.57	0.043	0.05	0.662	-0.281	0.729	1.141	0.484	-0.017	1.898	-1.052	-0.012	-1.11	0.488	-0.745	3.061	1.138	Low-risk
TCGA-CR-7398	4.351	0.536	-2.176	1.15	-1.162	1.192	-1.199	-0.967	-0.309	-0.504	-1.488	0.973	1.182	-0.501	0.789	-1.094	-0.989	0.333	-0.591	0.727	-0.942	1.629	2.304	Low-risk
TCGA-CR-7399	4.722	1.594	-1.587	3.402	2.946	3.078	2.32	1.707	-0.698	2.816	0.919	-0.596	3.792	-0.312	-0.519	0.574	0.25	-0.711	-1.688	-0.871	0.536	2.838	-0.261	Low-risk
TCGA-CR-7401	4.96	0.605	-2.499	1.641	1.442	0.229	-0.043	1.018	1.111	0.828	-0.07	-0.838	0.817	0.257	0.06	-0.732	-1.241	0.944	-0.471	1.104	0.28	2.397	2.151	Low-risk
TCGA-CR-7402	4.558	2.061	-1.606	0.102	1.822	-1.084	0.788	-1.297	-0.019	0.351	0.301	-0.253	-0.338	0.293	-0.221	1.088	-1.198	-1.36	-2.082	-0.258	-1.041	1.752	-0.41	Low-risk
TCGA-CR-7404	4.654	0.857	-0.656	3.47	2.322	2.403	1.812	1.673	-1.273	1.642	0.772	-0.839	2.753	0.602	0.122	1.183	0.435	0.084	-0.519	-0.273	-0.374	-0.05	-0.569	Low-risk
TCGA-CV-5430	4.346	0.681	-1.95	1.661	2.52	2.997	1.461	-0.387	0.261	0.405	0.127	0.61	2.1	-0.462	0.083	0.737	-0.436	0.369	-1.809	-0.028	-0.108	2.708	1.162	Low-risk
TCGA-CV-5431	5.081	2.194	-0.353	3.799	2.746	2.384	1.092	2.423	-0.098	3.223	1.05	1.962	3.033	0.838	-0.15	1.766	0.388	-0.036	-1.31	-0.144	-0.559	1.307	-0.291	Low-risk
TCGA-CV-5432	4.637	0.116	-1.229	-0.979	-0.018	-1.018	-1.531	0.646	0.555	-0.356	-0.654	1.086	-0.85	1.014	1.273	-1.331	-0.951	-0.955	-2.063	-0.78	-1.03	0.518	-0.563	High-risk
TCGA-CV-5434	4.696	0.129	-3.338	1.742	1.524	0.468	0.309	1.098	-0.602	1.664	0.545	-0.104	1.272	-0.625	0.293	-0.261	-1.192	0.859	-1.106	-0.299	-0.245	0.477	0.157	High-risk
TCGA-CV-5435	4.468	0.942	-4.126	-1.155	1.148	0.917	-0.552	1.173	-1.091	-1.15	-0.273	-0.669	-1.416	-0.012	0.605	0.683	0.304	-1.313	-3.049	-1.615	-0.879	0.001	-0.81	High-risk
TCGA-CV-5436	5.376	1.217	-1.213	0.995	-0.471	0.124	0.453	1.268	1.327	1.007	-1.014	-1.071	1.176	0.206	1.002	-0.982	-1.527	0.056	-1.234	-0.297	-1.784	2.574	1.988	Low-risk
TCGA-CV-5439	5.184	1.681	-1.144	1.238	0.77	-0.158	0.039	0.341	1.165	0.753	-1.554	-1.408	0.362	-0.778	-0.089	-0.947	-0.262	-1.095	-2.043	-0.754	0.441	1.13	-0.356	High-risk
TCGA-CV-5440	4.403	0.597	-2.874	-1.413	0.328	-0.602	-0.732	0.587	0.192	-0.602	-0.424	0.02	-0.712	-0.652	0.226	1.059	0.32	-1.634	-2.533	-0.436	-0.292	1.868	0.808	High-risk
TCGA-CV-5441	4.991	0.209	-1.066	0.487	0.064	1.149	-1.512	0.765	-0.335	0.03	1.035	0.703	-0.577	0.918	-1.381	-1.343	-1.509	-0.69	-0.88	0.568	-1.241	1.936	1.55	Low-risk
TCGA-CV-5442	4.358	2.099	-2.442	-0.343	0.723	-0.359	-0.426	0.508	0.716	-1.388	-0.521	-1.364	-0.51	-1.055	-0.302	-0.056	1.004	-0.564	-1.026	-0.209	-2.127	2.97	0.731	Low-risk
TCGA-CV-5443	4.906	1.55	-1.593	2.852	1.771	2.544	1.561	1.73	0.299	3.149	0.197	-0.339	3.038	0.089	0.61	1.306	-0.165	-0.13	-1.318	-1.215	-0.548	-0.048	0.407	Low-risk
TCGA-CV-5444	4.804	0.632	-1.037	2.453	1.093	1.242	1.578	0.896	-0.411	2.039	0.398	-2.572	2.388	0.146	0.971	-0.265	0.539	-1.113	-2.136	-1.307	0.874	1.238	-0.077	Low-risk
TCGA-CV-5966	5.237	1.277	1.161	2.45	1.064	2.078	2.105	1.901	1.079	3.373	1.108	-0.866	3.541	0.878	1.096	1.113	0.046	-0.835	-2.052	-0.385	-1.168	0.352	-0.584	High-risk
TCGA-CV-5970	5.195	1.033	-1.874	-0.023	0.35	1.335	0.675	-0.68	-0.039	0.274	-0.319	-0.605	0.539	-1.423	1.28	0.429	1.25	0.158	-0.695	0.377	-0.306	0.708	1.28	High-risk
TCGA-CV-5971	5.136	0.868	-1.882	3.127	1.305	1.483	1.963	2	1.197	2.34	0.399	-0.37	2.509	-0.799	0.284	0.983	0.377	-1.221	-0.137	-0.95	0.822	1.107	-0.904	High-risk
TCGA-CV-5973	4.872	1.51	-0.493	-0.43	-1.378	-0.399	-0.977	0.569	-0.182	1.342	0.655	0.9	0.317	-0.11	0.781	-0.983	-0.978	0.239	-1.35	0.002	-0.564	1.432	-1.842	High-risk
TCGA-CV-5976	4.869	1.154	-2.569	-0.091	0.386	0.508	0.368	-0.572	0.457	-0.031	-0.033	-0.918	0.92	0	0.505	1.075	0.824	-0.729	-2.195	-1.437	-0.444	-0.327	1.011	High-risk
TCGA-CV-5977	5.067	1.543	-1.26	0.713	-0.651	2.321	2.293	0.754	-0.566	1.872	-0.461	0.564	3.388	0.348	0.865	-1.463	1.109	-1.099	-3.163	0.333	-1.61	0.781	-0.248	High-risk
TCGA-CV-5978	4.291	0.39	-1.446	0.218	1.093	-0.774	-0.06	0.031	0.07	2.594	1.332	-0.049	0.266	-0.345	-0.79	-0.253	-0.946	0.064	0.706	-1.264	1.434	0.249	0.646	Low-risk
TCGA-CV-5979	4.675	1.483	-2.621	-0.906	0.471	0.399	-0.098	-0.957	0.427	0.437	-0.685	-0.214	1.204	0.252	1.075	0.364	0.891	-1.592	-1.915	-0.067	-0.858	1.48	1.015	High-risk
TCGA-CV-6003	5.27	0.911	-1.468	0.097	-1.19	0.65	0.609	1.001	-0.751	0.88	0.808	0.378	1.283	-1.424	-0.457	1.231	1.223	-0.389	-2.025	-0.339	-1.454	0.574	1.523	High-risk
TCGA-CV-6433	4.854	2.515	-0.596	3.16	1.927	3.154	1.86	1.599	0.358	3.041	0.462	0.175	3.784	-1.83	-1.249	1.17	0.588	-0.208	-1.663	-0.569	-0.526	1.577	-0.231	Low-risk
TCGA-CV-6436	5.065	1.579	-0.083	3.444	-0.107	2.313	2.896	2.699	1.226	3.157	0.35	-0.304	4.11	0.064	0.036	-0.851	1.098	-1.306	-2.707	-1.499	0.985	0.237	1.016	Low-risk
TCGA-CV-6441	4.123	0.749	-3.589	0.901	1.882	-0.543	-0.203	-1.05	-1.037	-0.047	-1.171	-1.312	0.665	-1.429	-0.688	-1.444	1.011	-0.381	-1.77	-1.641	0.123	2.648	-1.207	High-risk
TCGA-CV-6933	4.62	1.301	-3.039	0.211	1.631	-0.677	0.39	0.271	-0.031	2.125	0.656	-0.998	0.461	-0.123	0.71	-0.554	0.777	-1.152	-0.321	0.335	-0.301	0.89	-0.341	High-risk
TCGA-CV-6934	5.128	0.822	1.843	2.698	1.744	1.352	1.146	1.748	0.606	2.851	0.618	-1.312	2.591	-0.718	-0.802	0.772	-0.543	0.209	-1.736	-1.223	0.8	1.791	-0.515	High-risk
TCGA-CV-6935	4.502	2.529	-2.78	-0.216	0.369	-1.261	0.401	-0.57	-0.021	-0.59	0.224	-1.072	-1.039	-0.62	-0.001	-1.301	-1.284	-0.594	-2.427	-0.789	0.453	0.85	-1.347	Low-risk
TCGA-CV-6936	4.745	1.148	-1.174	0.698	0.225	1.445	1.304	0.175	1.298	1.379	-0.749	-0.302	1.697	-0.587	-0.261	-0.902	-0.796	-1.092	-2.666	-0.407	-0.554	2.83	0.156	High-risk
TCGA-CV-6937	4.439	1.522	-0.682	-1.284	0.726	-0.572	-0.187	-0.122	-0.545	-0.695	-0.427	0.284	0.871	0.689	-1.364	0.192	0.161	0.556	-1.265	-0.477	1.58	1.229	0.421	High-risk
TCGA-CV-6938	4.424	1.413	-1.171	2.23	0.732	2.776	3.049	1.08	0.199	3.198	0.344	-1.077	4.117	-0.4	0.476	1.13	0.473	0.074	0.797	-0.59	0.319	2.166	0.288	High-risk
TCGA-CV-6939	4.781	1.688	-3.355	2.67	2.689	2.745	1.143	1.158	0.074	2.136	1.271	1.151	2.329	-1.443	-0.908	2.054	-0.178	-0.615	-1.301	-0.865	-0.639	0.556	1.112	Low-risk
TCGA-CV-6940	4.618	0.466	-1.665	-1.315	0.255	1.148	-0.34	1.286	-1.442	-0.265	-1.069	-0.343	0.944	-0.589	0.273	-0.436	0.617	-0.571	-1.797	0.099	-0.111	1.953	-0.179	High-risk
TCGA-CV-6941	4.532	1.264	-1.893	0.772	0.002	-0.438	-0.369	0.55	0.379	0.751	-1.188	-0.912	0.363	-0.422	-0.046	-0.243	-0.829	-0.619	-1.225	0.046	0.455	0.641	0.257	High-risk
TCGA-CV-6942	5.143	0.445	-1.25	4.052	1.72	2.596	2.809	2.873	0.573	3.681	1.121	1.421	4.354	1.27	-1.279	0.208	0.441	0.751	0.017	-0.412	0.66	1.811	-0.323	Low-risk
TCGA-CV-6943	4.848	1.815	-1.479	4.538	2.31	3.425	3.528	2.753	-0.763	3.433	0.937	-1.353	4.532	1.045	-0.052	0.152	1.431	-0.772	-1.537	0.478	1.834	2.236	0.47	Low-risk
TCGA-CV-6945	4.651	1.833	-0.583	0.698	1.085	0.765	-1.102	-1.229	-0.164	-0.952	-0.05	-0.298	0.411	-1.076	-0.26	-1.172	-0.857	-1.186	-2.827	-0.172	-0.336	3.176	-1.311	High-risk
TCGA-CV-6948	4.795	2.602	-2.487	1.443	0.597	-0.057	0.576	0.374	-0.011	1.854	-0.582	-2.201	1.56	0.773	-1.444	-1.348	-0.604	-0.246	-1.912	-0.415	-0.279	1.936	-1.155	High-risk
TCGA-CV-6950	5.743	1.361	-3.809	0.441	0.217	1.8	1.82	-0.531	1.065	0.548	-0.456	1.042	2.423	-0.169	0.706	-0.144	-1.376	-1.1	-2.022	-0.111	-1.223	-1.166	1.741	High-risk
TCGA-CV-6951	3.961	0.687	-2.433	1.196	-0.462	-0.117	-0.81	-0.928	-0.275	1.154	0.554	0.603	-0.021	0.452	0.889	0.324	1.026	-1.283	-2.283	-1.475	-0.376	1.425	0.27	High-risk
TCGA-CV-6952	4.96	2.068	-2.146	1.659	-0.159	2.173	2.6	1.437	-0.592	1.368	-1.377	-1.362	2.359	-0.132	0.324	-0.415	-0.486	0.126	-1.316	0.914	-0.442	0.019	-0.236	Low-risk
TCGA-CV-6953	4.299	1.269	0.256	0.147	-1.074	-0.438	-0.498	-0.141	1.19	0.808	0.994	0.293	0.139	0.637	0.876	-1.039	-0.308	-0.139	-1.257	-1.609	0.523	0.736	-0.354	Low-risk
TCGA-CV-6954	4.779	0.881	-0.775	0.533	-0.211	1.528	2.307	-0.677	0.518	0.671	-0.269	-1.13	1.762	-0.604	-0.163	-1.209	-0.256	-1.066	-1.278	-0.891	-0.612	2.313	-0.046	Low-risk
TCGA-CV-6955	4.674	1.598	-0.938	0.08	0.31	1.658	1.419	-0.216	-1.074	0.937	1.163	-1.162	1.898	-0.349	0.708	-0.377	1.087	0.67	-0.541	-0.775	1.776	0.968	-0.786	Low-risk
TCGA-CV-6956	4.364	-0.299	-1.037	-0.386	-0.932	-0.821	-1.137	0.134	-0.338	0.568	-0.443	-0.565	-1.006	-1.168	-0.256	0.225	1.168	-1.286	-1.778	-0.469	-0.452	2.644	-2.195	Low-risk
TCGA-CV-6959	5.315	1.055	-2.193	2.093	-0.363	1.732	2.407	2.155	-1.04	2.563	-0.762	1.408	3.042	0.821	0.811	0.679	-1.286	-0.927	-1.789	-1.216	-1.307	-0.484	-1.668	High-risk
TCGA-CV-6960	4.466	2.459	-3.084	-1.076	0.448	0.34	-3.446	-0.785	0.935	0.714	-0.682	0.995	-1.19	1.114	-0.639	0.582	0.603	-0.944	-0.943	-0.189	-0.68	1.228	-2.497	High-risk
TCGA-CV-6961	5.286	1.187	-1.256	0.705	-0.878	1.115	0.802	0.459	-0.268	0.379	-0.122	2.144	0.177	0.77	-0.584	1.244	0.543	-1.434	-2.415	0.117	-1.238	3.119	0.801	High-risk
TCGA-CV-6962	4.162	2.038	-1.505	-0.58	-1.107	0.13	-1.561	0.735	-1.165	-0.678	-1.01	-0.889	-0.399	0.316	-1.397	0.129	-0.093	-0.971	-2.693	1.179	-0.779	1.301	-2.08	High-risk
TCGA-CV-7089	4.959	1.299	-3.117	1.864	0.558	1.106	1.53	1.431	1.334	1.501	-0.475	-0.452	2.032	-0.13	0.696	-1.359	-0.226	-0.257	-2.018	1.079	-0.686	0.209	1.974	Low-risk
TCGA-CV-7090	5.114	1.219	-0.446	1.741	-0.03	1.586	2.274	1.901	0.424	3.309	0.212	0.844	3.517	-0.352	-0.217	-0.543	-0.979	0.591	-0.892	1.195	0.244	1.217	-1.256	Low-risk
TCGA-CV-7091	5.204	1.057	-1.672	1.014	0.299	1.156	1.741	0.15	1.367	0.68	-1.316	-0.201	1.702	0.011	0.057	-0.439	-0.677	-0.861	-1.075	0.818	-0.087	1.441	-0.11	High-risk
TCGA-CV-7095	5.09	2.08	-0.69	-0.47	-0.378	0.564	0.39	-0.778	-0.68	-0.121	0.452	-0.069	0.478	0.342	1.304	-0.349	0.917	0.051	-1.755	-0.181	-0.875	2.46	-0.667	High-risk
TCGA-CV-7097	4.995	2.116	-3.149	0.591	-0.767	1.136	1.398	1.771	1.379	2.721	-0.443	0.486	2.047	0.96	1.269	0.785	1.27	-0.505	-2.2	-1.475	-0.218	0.898	-0.973	High-risk
TCGA-CV-7099	4.806	1.515	-0.264	1.131	0.691	3.297	2.466	0.035	0.066	1.472	0.206	0.574	3.345	-0.298	0.335	0.444	-0.225	0.068	-1.162	0.044	0.068	-0.088	-0.109	Low-risk
TCGA-CV-7100	5.259	1.271	-3.231	2.653	1.508	2.465	2.813	1.631	-0.22	2.098	0.577	1.116	3.728	-0.596	-0.114	-0.818	-0.495	-1.601	-2.029	-1.106	-0.333	1.083	-1.02	High-risk
TCGA-CV-7101	4.649	0.835	-2.864	1.81	1.941	1.256	0.244	0.638	-1.298	1.326	0.548	0.484	1.642	0.549	1.327	0.457	-0.848	-0.516	-1.679	0.028	0.385	0.544	1.428	Low-risk
TCGA-CV-7102	4.785	1.095	-4.067	1.469	0.05	-0.561	0.082	1.222	0.145	1.101	-1.415	-0.49	0.737	1.244	0.602	-0.35	-0.897	0.148	-1.347	-0.452	-0.698	2.087	0.952	High-risk
TCGA-CV-7103	4.31	2.211	-2.986	0.487	0.852	0.318	-0.169	0.95	-1.363	0.996	-0.34	-2.695	-0.606	0.19	0.899	-1.231	0.536	0.838	-0.944	-1.543	1.107	0.908	-1.708	High-risk
TCGA-CV-7104	5.08	0.929	-2.373	1.342	1.499	1.974	1.38	0.561	1.236	1.913	1.158	1.159	2.284	-1.397	1.367	0.037	-0.875	0.747	-0.572	-0.384	-0.108	0.651	0.788	High-risk
TCGA-CV-7177	4.501	0.863	-1.924	0.74	1.783	0.768	-0.969	-0.194	0.176	-0.645	0.359	-0.755	0.256	1.093	-1.163	1.142	0.122	-0.178	-1.921	-0.775	1.277	1.036	0.831	High-risk
TCGA-CV-7178	4.707	1.142	-1.882	1.076	0.465	1.239	1.33	0.553	1.345	1.82	-0.703	-0.605	1.859	-0.307	-0.475	0.973	-1.307	-1.553	-2.514	-0.314	-0.193	2.872	1.902	High-risk
TCGA-CV-7180	4.983	1.476	-0.583	-0.473	-1.35	-0.415	0.097	-0.596	0.99	-0.163	1.126	-1.374	0.033	-1.204	-0.413	1.089	-0.713	-0.702	-1.764	0.482	0.177	1.82	-0.117	High-risk
TCGA-CV-7183	4.517	0.847	-1.405	-0.464	-1.297	0.673	0.86	0.03	-0.544	0.667	0.235	-1.203	0.324	0.425	0.214	0.266	0.968	-0.412	-1.968	-1.474	-0.3	1.223	1.733	Low-risk
TCGA-CV-7235	5.076	0.32	1.242	1.747	0.374	0.806	1.238	1.031	-0.111	2.673	-0.228	1.046	1.971	-0.714	-1.41	0.151	0.626	-1.939	-2.731	-1.629	-0.006	2.948	-0.993	High-risk
TCGA-CV-7236	5.002	2.237	-2.874	0.666	1.512	1.624	0.61	-0.773	0.134	0.952	0.607	1.244	1.186	-0.159	0.369	0.691	1.144	-0.071	-1.029	-0.647	-0.478	1.902	0.617	High-risk
TCGA-CV-7238	4.933	0.836	-0.593	2.559	1.193	1.03	1.331	1.74	0.437	1.721	-0.581	1.021	2.097	0.134	0.099	-0.026	0.086	-0.064	-1.677	-0.554	1.351	1.322	2.266	High-risk
TCGA-CV-7242	4.211	2.003	-0.277	2.291	2.384	1.278	0.381	0.666	1.291	0.934	0.326	-0.293	1.584	-0.129	0.33	-0.171	-0.314	-0.269	-0.681	-0.57	0.006	0.194	-0.581	Low-risk
TCGA-CV-7245	4.305	1.093	-2.346	1.073	-1.076	0.152	-1.288	-0.629	1.354	0.109	-1.36	0.269	1.166	1.173	-1.087	0.985	0.638	0.68	-0.214	0.896	-1.2	1.794	2.018	High-risk
TCGA-CV-7247	4.479	1.278	-3.4	-1.078	0.468	1.178	-0.687	1.216	1.4	0.456	0.522	-0.664	0.954	-0.145	0.301	-0.379	-1.331	-1.515	-2.541	0.014	-1.408	2.048	0.745	High-risk
TCGA-CV-7248	4.368	0.305	-0.124	1.901	2.097	-0.69	-1.259	0.569	-0.417	1.145	0.61	0.633	0.074	-0.705	-0.95	-0.065	0.347	-0.67	-1.918	-0.063	0.764	2.37	2.36	Low-risk
TCGA-CV-7250	4.107	1.814	-2.025	-0.161	-0.247	-0.376	0.887	0.324	-0.706	1.132	-0.135	1.262	-0.106	-0.381	-0.1	-0.479	1.126	-0.696	-1.692	0.076	-0.295	1.899	1.577	High-risk
TCGA-CV-7252	5.176	1.406	-1.509	1.025	-0.407	1.304	1.104	1.287	-0.253	1.233	-1.278	0.151	1.632	-0.022	0.533	0.421	-0.972	0.005	-1.52	0.272	-1.524	2.202	1.725	Low-risk
TCGA-CV-7253	4.505	1.604	-2.086	-2.247	0.551	-2.028	-2.302	-0.795	0.43	-0.387	-0.059	0.018	-2.527	-0.785	-0.056	-0.081	0.221	-0.699	-1.68	0.291	-0.621	1.392	-1.643	Low-risk
TCGA-CV-7254	5.281	0.716	0.571	3.718	2.525	1.292	0.529	2.063	0.966	2.766	1.302	0.559	2.481	-0.263	0.559	0.841	0.69	-0.623	0.924	-0.976	1.482	-0.64	-1.267	Low-risk
TCGA-CV-7255	4.772	1.074	-2.099	0.595	1.223	0.78	0.026	-0.324	-1.388	-0.673	0.186	-0.848	0.56	-1.071	-0.522	-1.401	0.133	-1.914	-2.354	0.221	-0.791	1.294	-0.7	High-risk
TCGA-CV-7261	5.213	0.545	-2.786	0.739	1.68	0.174	-0.368	-0.587	0.511	0.725	0.21	-0.047	0.844	-0.44	0.553	-0.821	-1.493	0.073	-1.575	0.357	-0.737	0.929	1.186	Low-risk
TCGA-CV-7263	4.629	-0.079	-2.15	2.172	0.911	-0.671	-0.401	1.515	-0.405	1.66	-0.341	0.3	0.961	1.418	2.118	-0.506	0.179	-0.013	-1.689	0.07	1.386	2.009	1.363	Low-risk
TCGA-CV-7406	4.299	0.547	-3.317	1.078	0.444	-0.725	-1.042	0.792	-0.001	0.085	1.074	-0.246	0.621	1.21	0.718	1.232	1.285	-0.635	-1.877	-0.087	-1.016	0.471	0.378	High-risk
TCGA-CV-7407	4.785	0.908	-0.649	0.178	1.432	1.692	0.93	-0.614	0.414	1.534	0.324	-1.08	2.035	-1.306	-0.221	-0.86	0.878	-0.583	-2.048	-1.033	0.504	-0.265	0.213	High-risk
TCGA-CV-7410	4.393	1.256	0.136	3.577	1.199	1.18	1.94	2.084	-1.476	1.578	-0.95	-1.882	1.76	-0.16	0.083	1.09	1.637	0.397	-0.49	0.553	0.44	1.769	-0.163	Low-risk
TCGA-CV-7411	4.366	1.726	-0.355	0.444	0.183	0.469	-0.603	-0.523	0.192	-0.446	1.05	-0.894	-0.503	-0.219	-0.106	0.995	0.471	-1.201	0.184	-1.304	0.077	1.445	1.355	Low-risk
TCGA-CV-7413	4.91	1.28	-0.371	1.006	-0.64	0.378	0.644	0.905	0.551	1.882	-0.607	0.551	1.218	1.137	1.329	-0.686	0.143	0.149	-1.429	-0.148	0.343	2.62	0.613	High-risk
TCGA-CV-7414	4.84	1.096	-3.325	-1.155	0.264	-1.069	0.83	1.037	0.396	-0.001	-0.44	-2.367	-0.711	-1.289	-0.48	-0.532	-1.208	-1.39	-2.679	-0.138	-0.532	1.548	0.18	High-risk
TCGA-CV-7415	5.168	1.694	1.583	2.332	0.679	2.687	2.444	1.282	1.06	1.615	0.049	-1.817	3.494	1.296	-0.71	-0.641	0.212	-1.708	-2.553	-0.99	-0.179	3.029	0.424	High-risk
TCGA-CV-7416	5.062	1.426	-2.385	0.217	1.045	-1.112	0.99	0.678	-0.699	0.083	-1.292	-0.125	1.007	0.129	-0.324	0.177	-0.511	-0.649	-1.098	1.283	-0.09	1.442	0.87	Low-risk
TCGA-CV-7418	4.959	0.45	-2.872	0.734	1.088	1.498	0.585	-0.57	-1.46	0.794	0.317	-1.041	1.357	-1.355	-0.333	-0.404	-0.392	-1.418	-2.934	-1.361	-1.041	0.695	-0.54	High-risk
TCGA-CV-7421	4.861	0.131	-2.813	0.854	1.509	-0.268	0.366	0.076	-0.957	0.875	1.169	-0.052	-0.418	-1.464	-0.925	0.635	-0.211	-1.344	-2.552	-1.059	-0.243	1.485	-0.105	Low-risk
TCGA-CV-7422	4.453	2.405	-2.554	1.025	2.157	2.087	0.404	-0.686	0.233	0.434	0.725	0.228	1.168	1.019	1.213	1.22	-0.451	-0.212	-2.077	-0.545	-1.369	0.176	1.089	Low-risk
TCGA-CV-7423	4.49	1.35	-1.461	-0.732	0.56	-1.302	0.599	0.75	0.023	0.8	0.576	0.237	-0.923	0.804	-0.217	-0.694	1.251	-0.025	-1.408	1.304	-0.522	2.43	-2.089	High-risk
TCGA-CV-7424	4.412	2.894	-1.209	1.395	0.845	0.549	0.333	0.616	0.036	1.199	-0.008	-0.386	1.638	-0.289	-0.633	-0.335	-1.001	-1.341	-2.804	-0.836	-0.189	2.334	0.135	High-risk
TCGA-CV-7425	4.789	2.244	-0.808	1.775	-0.488	1.513	2.457	1.154	1.26	1.642	-0.829	-0.867	2.425	0.477	0.845	-0.828	0.291	0.218	-0.962	-0.379	0.947	-0.526	0.052	High-risk
TCGA-CV-7427	4.625	2.31	1.484	2.041	0.032	3.011	3.017	1.805	-0.416	2.488	-0.455	-0.354	3.384	1.03	-1.329	0.206	-0.459	-0.11	-1.29	0.463	-0.023	2.435	-0.019	Low-risk
TCGA-CV-7428	5.232	1.182	-0.928	2.208	1.235	2.025	2.398	0.936	0.282	2.335	0.77	-0.992	3.489	-0.224	0.24	-0.993	-0.701	-0.175	-1.313	0.168	-0.646	0.836	-0.106	Low-risk
TCGA-CV-7429	4.529	0.854	-3.411	-0.55	-0.098	-0.912	-1.354	-0.486	-1.465	1.189	-1.05	-0.34	-0.244	-0.7	0.017	0.456	0.871	-2.473	-3.702	-0.544	-0.778	2.322	2.108	High-risk
TCGA-CV-7430	4.417	0.312	-1.605	-0.399	0.339	-0.937	-0.896	0.082	-0.143	0.658	0.997	-0.1	-0.652	0.121	0.992	-0.835	0.22	-0.54	-1.999	0.055	-0.573	0.759	0.462	Low-risk
TCGA-CV-7432	4.479	1.037	-1.517	-1.333	-0.995	-0.157	0.394	-0.852	-0.187	0.151	1.18	-1.038	0.103	0.908	-1.528	0.428	0.742	-0.99	-1.971	0.713	-2.015	1.064	1.849	High-risk
TCGA-CV-7433	5.103	2.157	-1.155	3.122	1.024	3.876	3.12	2.633	-0.563	3.329	1.113	-0.964	4.315	0.345	0.44	1.421	-0.195	0.808	-0.53	-0.486	0.476	1.221	-0.406	High-risk
TCGA-CV-7434	4.702	1.232	-3.794	0.478	-0.048	2.504	2.019	0.135	-0.328	2.139	0.709	0.124	2.989	-0.835	-0.691	-0.239	-1.42	-1.464	-2.686	0.166	-0.808	-1.826	-0.479	Low-risk
TCGA-CV-7435	4.755	1.025	-1.799	1.458	1.073	0.79	0.721	0.472	-0.109	1.823	0.674	0.899	1.618	0.409	-0.615	0.208	-0.137	0.382	-0.928	0.274	0.044	0.681	-1.106	High-risk
TCGA-CV-7437	4.588	1.164	-3.939	-1.264	0.235	1.028	0.037	-0.021	-0.001	-0.836	-0.975	0.055	0.992	-1.069	-0.422	0.068	0.132	-0.686	-1.931	-1.209	0.107	0.348	-1.608	High-risk
TCGA-CV-7438	5.097	1.67	-1.748	1.878	1.738	2.628	2.316	0.404	-0.368	1.763	-0.04	-0.137	3.136	0.042	0.673	1.034	-0.693	0.088	-0.995	0.132	-0.48	1.897	1.044	High-risk
TCGA-CV-7440	4.431	1.732	-1.952	-1.342	-1.131	-0.391	-0.241	-0.746	1.282	0.948	-0.695	3.106	0.166	0.911	-1.22	-0.772	0.659	-0.557	-1.741	1.234	-0.575	3.008	1.31	High-risk
TCGA-CV-7446	4.846	0.398	-2.131	0.103	0.749	0.41	-0.474	-1.379	0.559	0.555	0.785	0.273	0.533	-1.546	-0.489	-0.683	0.135	-1.361	-2.184	-0.766	-1.058	2.208	1.001	High-risk
TCGA-CV-7568	5.173	0.008	-3.496	-0.535	0.85	-0.89	0.586	-0.919	-1.516	-0.9	1.015	-1.05	-0.166	-1.514	-0.924	1.112	-0.671	-1.774	-1.857	-0.717	-0.207	1.527	-0.796	Low-risk
TCGA-CV-A45O	4.336	0.884	-2.435	-0.864	-1.04	0.618	0.495	-1.246	-0.708	0.206	0.513	-0.311	0.237	0.005	0.644	-0.753	-0.577	-0.919	-2.243	1.068	0.544	-0.579	1.154	Low-risk
TCGA-CV-A45P	5.077	0.771	-0.064	-0.61	-1.368	0.458	0.774	-0.077	-1.02	-0.123	0.168	0.387	0.623	-0.605	0.135	-0.894	1.021	0.415	-1.264	1.347	-0.526	1.476	-0.049	Low-risk
TCGA-CV-A45Q	4.284	-0.135	-1.912	0.008	-1.024	0.588	0.705	-0.421	-0.635	0.614	-1.176	-1.256	0.77	0.496	0.427	-0.903	-0.083	0.065	-1.647	0.077	-0.589	-0.552	0.311	Low-risk
TCGA-CV-A45R	5.116	0.667	-2.966	1.865	0.385	1.372	2.005	1.023	0.467	1.848	-0.967	0.606	2.75	-0.819	0.08	-1.393	-0.033	-0.225	-1.939	-1.242	1.532	-0.549	0.003	High-risk
TCGA-CV-A45T	4.944	1.328	-0.103	4.719	1.657	2.589	3.037	3.43	-1.331	3.345	0.569	0.639	4.037	-1.164	-1.417	0.718	1.58	0.999	-0.324	0.684	0.592	0.188	-0.518	Low-risk
TCGA-CV-A45U	4.635	0.857	-1.323	0.644	0.877	0.709	-0.447	-0.332	1.02	1.007	0.743	-1.039	1.203	-0.896	-0.102	-1.429	-0.253	-1.242	-2.529	-1.793	0.182	0.936	2.283	High-risk
TCGA-CV-A45V	4.845	0.475	-1.068	0.816	1.028	1.026	0.431	0.009	-0.647	0.977	-0.988	-0.438	0.68	-0.265	0.061	0.776	-0.693	-0.506	-1.784	0.302	0.17	2.351	-0.837	Low-risk
TCGA-CV-A45W	4.332	1.045	1.602	2.826	1.942	1.797	0.932	1.747	-0.265	2.236	0.378	-0.702	2.056	0.165	0.722	1.79	0.098	-0.425	-1.843	-1.023	0.09	0.11	-0.77	Low-risk
TCGA-CV-A45X	4.261	1.471	-1.6	0.75	-1.444	-0.768	0.878	-1.259	0.043	-0.409	0.557	0.863	0.935	0.063	1.017	-0.789	-1.471	-0.576	-1.571	0.429	-0.183	2.281	-1.839	Low-risk
TCGA-CV-A45Y	4.863	1.202	0.136	3.124	2.783	2.947	1.846	0.769	0.237	2.292	1.797	-0.532	2.998	-1.307	-1.315	1.212	0.993	-0.163	-1.197	-1.005	0.754	0.031	-1.007	Low-risk
TCGA-CV-A45Z	4.409	0.279	-1.195	2.338	0.983	1.053	1.228	1.567	0.167	2.306	0.654	0.071	2.497	-0.445	0.273	-0.859	0.181	0.005	-1.733	-1.308	0.572	-0.426	-1.142	High-risk
TCGA-CV-A460	4.946	2.291	-0.674	3.018	2.184	3.115	2.03	1.952	0.614	2.917	0.836	1.505	3.06	0.263	0.406	1.266	-0.038	0.03	-1.199	0.229	-0.522	2.238	-0.366	Low-risk
TCGA-CV-A461	4.692	0.254	-0.277	3.869	2.335	2.175	2.402	2.434	-0.533	2.561	1.076	-2.918	3.738	0.391	1.137	-0.93	0.864	0.269	-1.151	-0.845	1.245	1.27	1.416	Low-risk
TCGA-CV-A463	4.451	0.921	-0.996	-1.206	-0.539	0.964	0.48	-1.453	-0.467	-1.141	0.619	0.01	-0.051	-1.151	-0.28	-0.497	-1.366	-0.874	-2.213	-0.269	-0.133	1.886	0.343	Low-risk
TCGA-CV-A464	5.163	0.351	-0.557	2.658	1.178	1.39	2.142	1.329	0.729	1.485	-0.491	-2.033	2.468	0.361	0.388	0.071	0.634	0.191	-1.492	-1.086	0.275	1.95	-0.419	High-risk
TCGA-CV-A465	4.6	0.832	-0.435	-1.168	-1.308	0.87	1.058	-0.635	0.853	-0.437	0.281	1.038	-0.962	-0.528	0.32	0.497	1.045	-0.783	-2.242	0.31	0.166	2.071	-1.988	High-risk
TCGA-CV-A468	4.816	0.986	0.072	2.962	1.819	3.128	3.008	1.71	-1.165	2.478	0.5	-0.186	3.326	1.06	1.064	0.888	0.514	0.703	-0.703	0.225	0.416	0.705	0.199	Low-risk
TCGA-CV-A6JD	5.193	2.147	1.792	2.356	1.292	2.767	2.546	0.548	-0.568	2.856	0.808	0.889	3.866	-0.504	-0.099	-0.733	0.573	0.534	-1.03	0.372	0.769	-0.054	-0.014	Low-risk
TCGA-CV-A6JE	5.12	1.044	1.408	1.921	-1.034	0.974	1.371	1.655	-1.452	2.576	-0.918	0.191	2.751	0.223	0.237	0.264	0.134	0.838	-1.148	-0.335	-0.274	-0.108	1.323	High-risk
TCGA-CV-A6JM	4.723	0.64	-0.315	1.012	1.164	-0.76	-1.021	1.563	-0.798	1.676	-1.318	1.14	0.495	-1.312	-1.22	-0.542	-0.277	-0.599	0.552	-0.152	0.796	1.598	1.134	Low-risk
TCGA-CV-A6JN	5.298	1.385	-0.472	2.223	-0.481	0.649	1.131	2.313	-1	2.53	-0.865	0.823	2.394	-0.489	-0.034	-0.528	-0.16	0.295	-1.487	0.202	2.28	-0.487	1.034	Low-risk
TCGA-CV-A6JO	5.102	2.139	-1	2.645	0.514	2.692	2.728	1.686	-0.885	2.31	-0.226	1.308	3.529	0.061	0.266	-0.331	0.486	-0.921	-2.221	-0.415	0.193	-0.242	0.705	High-risk
TCGA-CV-A6JT	4.801	0.757	-1.728	1.843	-0.947	-0.152	0.77	1.673	1.416	1.556	1.332	0.426	1.418	0.361	0.008	0.345	0.344	0.908	-0.74	-0.444	2.39	0.257	0.385	Low-risk
TCGA-CV-A6JU	3.838	1.319	-0.825	0.611	-0.171	0.735	0.184	-0.299	-1.417	-0.822	1.193	-0.792	0.976	-0.68	-0.078	-0.453	1.126	-0.108	-0.823	-1.287	0.356	2.513	-1.847	Low-risk
TCGA-CV-A6JY	4.687	0.33	-0.188	-0.208	-1.034	0.137	-0.825	1.034	-1.505	1.053	0.49	-0.427	-0.949	-0.015	0.634	-1.195	0.456	-0.816	-2.126	0.419	-0.635	2.662	-1.792	Low-risk
TCGA-CV-A6JZ	4.679	1.27	-1.349	3.612	1.746	2.872	2.76	2.122	0.092	2.348	-0.474	-2.285	4.072	-0.417	0.056	-0.003	1.394	0.135	-1.219	-1.033	1.818	1.29	1.754	High-risk
TCGA-CV-A6K0	5.01	1.12	-1.206	3.243	1.538	2.544	2.887	1.812	0.998	1.933	0.306	-0.781	2.968	-0.529	-0.126	0.532	0.48	-1.11	0.048	-0.172	1.061	-0.408	-0.441	Low-risk
TCGA-CV-A6K1	4.639	1.508	-1.034	0.367	-0.404	-0.762	-1.054	1.011	-1.186	1.931	-1.248	-0.343	0.321	-1.441	-1.488	-0.898	-1.003	-0.456	-1.782	0.111	0.999	1.664	1.035	Low-risk
TCGA-CV-A6K2	4.819	1.355	-3.189	0.532	0.743	0.534	0.769	-0.036	0.035	1.509	1.261	0.535	1.283	0.234	1.078	0.834	0.619	-1.033	-2.189	-0.222	-0.427	0.617	-0.797	High-risk
TCGA-CX-7082	4.574	0.953	-2.359	1.594	0.771	1.625	0.958	0.663	-1.285	0.924	0.16	0.884	2.049	-0.633	-0.452	0.016	-0.359	-0.748	-2.283	0.919	-0.504	1.312	2.096	Low-risk
TCGA-CX-7085	5.18	1.855	-0.343	3.848	1.63	2.747	2.758	3.429	-0.513	3.26	-0.104	2.462	3.822	-0.1	-0.965	1.997	0.241	0.181	-0.623	0.844	0.272	0.269	-0.792	Low-risk
TCGA-CX-7086	4.669	1.157	-2.007	-0.856	-0.445	1.214	0.515	-0.962	0.112	0.021	1.21	0.777	0.453	-0.187	-0.016	0.036	0.903	-0.919	-1.825	0.454	-1.163	2.472	0.528	Low-risk
TCGA-CX-7219	5.279	1.107	-2.995	1.314	-0.381	1.915	1.709	1.371	-0.286	1.882	-0.715	1.63	2.291	-1.258	-1.331	1.088	-0.656	-0.352	-1.468	1.11	0.038	0.945	-1.338	Low-risk
TCGA-CX-A4AQ	4.34	1.511	0.892	3.574	2.224	2.384	1.756	1.914	0.34	2.151	1.183	0.638	2.474	-0.79	0.286	2.121	1.422	0.914	-0.884	-1.642	0.347	3.39	-1.171	Low-risk
TCGA-D6-6515	4.799	2.026	-1.573	2.611	1.15	2.882	3.186	2.358	0.847	3.219	0.218	-0.002	3.655	0.09	1.116	0.004	-0.813	0.284	-1.242	0.304	0.239	2.183	-0.936	Low-risk
TCGA-D6-6516	5.211	1.407	-2.338	2.12	1.23	1.992	1.827	1.255	0.652	1.319	0.251	-0.637	2.669	1.353	-1.128	0.903	-0.028	-0.037	-1.468	-0.125	1.055	0.604	0.915	High-risk
TCGA-D6-6517	4.421	2.773	-2.666	1.073	1.282	-0.378	0.477	1.06	0.031	0.615	-0.832	-0.321	-0.738	-0.131	0.847	0.17	-0.994	-0.707	1.074	0.067	-1.059	1.742	0.466	High-risk
TCGA-D6-6823	5	1.108	-1.905	0.602	-1.292	-1.496	-1.238	1.198	0.607	0.82	-0.962	1.463	0.125	-1.493	1.201	-1.468	-0.885	-0.482	-1.905	-1.054	-1.868	1.768	0.661	High-risk
TCGA-D6-6824	4.444	2.231	-2.88	2.51	2.706	1.948	1.045	1.303	0.581	1.799	1.102	0.362	2.193	-0.52	0.275	0.589	-0.838	-0.727	-0.149	0.816	0.665	-0.189	-2.262	Low-risk
TCGA-D6-6825	5.182	1.694	1.755	2.953	0.929	2.779	3.037	2.313	0.453	2.466	0.055	-0.994	3.599	0.888	1.329	-0.225	-0.174	-0.011	-1.105	-0.025	0.431	-0.176	-0.216	High-risk
TCGA-D6-6826	5.091	2.878	-2.34	2.358	1.715	1.49	0.255	2.908	-0.588	3.578	0.522	3.521	2.684	-0.104	1.018	0.72	0.255	0.433	-0.196	0.386	0.151	1.544	0.301	High-risk
TCGA-D6-6827	4.212	0.716	-1.328	-1.074	0.94	-0.609	-0.626	0.719	1.299	-0.08	-0.159	-1.242	-1.164	-2.133	-1.461	0.875	1.167	-1.489	-2.018	-0.452	-2.151	0.442	-2.384	Low-risk
TCGA-D6-8568	5.553	1.199	-1.852	2.288	1.684	1.535	0.979	2.08	-0.801	2.757	1.118	2.921	2.784	0.368	0.524	0.491	0.572	-0.526	-1.358	-1.134	-0.763	1.227	0.394	High-risk
TCGA-D6-8569	5.154	1.548	-2.224	0.973	-0.987	0.405	0.882	1.113	-0.985	1.564	-1.055	-0.31	1.093	0.45	0.656	-1.076	-0.854	0.515	-0.979	0.317	-0.872	0.988	1.6	High-risk
TCGA-D6-A4Z9	5.219	0.993	-1.782	1.321	-0.782	0.834	1.061	1.917	-0.663	2.015	-1.395	0.278	1.643	0.998	1.182	-0.274	-0.896	-0.779	-2.071	-0.309	-0.634	1.745	1.839	High-risk
TCGA-D6-A4ZB	4.346	1.39	-0.384	-0.462	0.344	-0.242	0.74	-0.883	-0.182	0.488	0.045	1.002	-0.586	0.822	0.908	0.02	-0.709	-0.728	-2.218	0.827	-0.9	3.265	1.485	Low-risk
TCGA-D6-A6EK	4.726	1.392	0.403	2.18	0.77	1.089	1.788	0.856	0.67	1.804	-0.8	-1.242	2.547	-1.081	-0.571	-1.24	1.001	0.095	-1.35	-0.314	0.414	0.305	0.704	Low-risk
TCGA-D6-A6EM	4.851	1.638	-0.106	3.4	0.209	1.237	2.539	2.813	-0.122	3.368	-0.007	-0.206	3.54	1.237	1.299	-0.822	0.796	0	-1.652	-0.123	1.187	0.675	0.348	High-risk
TCGA-D6-A6EN	4.787	2.275	-1.241	3.628	0.91	3.278	2.682	2.79	-0.566	3.357	1.021	1.274	4.464	1.026	-1.382	0.206	0.854	-0.288	-1.844	-1.036	0.121	3.779	0.351	High-risk
TCGA-D6-A6EO	4.782	0.651	-0.13	-0.052	0.308	-1.365	0.572	0.358	-0.238	1.13	0.389	1.04	0.061	-0.2	-0.017	0.276	1.411	-0.4	-1.872	-1.291	-1.167	1.449	-0.029	High-risk
TCGA-D6-A6EP	4.463	1.01	-0.993	0.884	0.912	-0.121	0.544	-0.997	-1.376	0.622	-0.929	-1.484	-1.181	-1.285	-0.902	0.228	-1.257	-0.99	-1.869	-1.14	1.18	2.658	1.391	High-risk
TCGA-D6-A6EQ	4.816	0.499	0.534	2.795	-0.331	0.041	0.912	1.833	1.381	1.805	-0.825	-0.771	1.527	-1.379	-1.561	-0.11	1.237	-0.934	0.16	-0.21	1.602	1.855	0.361	Low-risk
TCGA-D6-A6ES	4.882	0.13	-1.596	-0.3	-0.904	0.867	-1.079	0.761	-0.405	1.812	-0.645	0.056	-0.532	-1.261	-0.964	-0.16	0.96	0.258	0.627	-1.353	-0.481	1.672	-0.396	Low-risk
TCGA-D6-A74Q	4.545	1.592	-0.226	1.294	1.22	-0.132	0.893	0.122	-1.021	1.226	0.262	0.259	0.571	0.508	0.826	-0.437	0.732	-0.722	-1.209	-0.067	-0.397	-0.06	1.533	Low-risk
TCGA-DQ-5624	4.929	0.669	-1.998	0.748	-0.039	-0.408	-1.42	0.991	0.386	0.928	-1.403	0.834	-0.827	-0.826	-0.249	0.523	-0.906	-1.006	0.181	-0.042	0.377	1.26	0.787	High-risk
TCGA-DQ-5625	5.27	0.721	-1.31	2.743	0.564	2.732	2.862	2.796	0.318	3.294	1.038	-1.126	4.383	0.162	0.942	0.922	-0.944	-0.585	-2.509	-0.291	0.322	-0.169	1.319	High-risk
TCGA-DQ-5629	4.398	1.222	-2.859	-0.817	-0.044	-1.432	-0.691	-0.847	-1.299	1.103	-1.31	-1.115	0.674	0.557	0.9	-0.952	-1.409	-0.8	-2.367	-0.621	-0.897	1.947	-1.286	High-risk
TCGA-DQ-5630	4.943	1.493	1.87	2.848	1.291	2.725	2.767	2.029	-0.515	3.017	0.42	-0.964	3.836	1.215	0.846	0.671	-0.312	-0.633	-1.819	-0.775	0.442	0.191	0.435	High-risk
TCGA-DQ-5631	4.49	1.586	-2.907	0.657	-1.132	0.089	-1.088	-1.109	1.396	-1.424	0.405	0.755	-1.107	-1.522	-1.243	-1.269	1.095	-0.399	-0.61	0.239	-1.037	2.315	-1.205	High-risk
TCGA-DQ-7588	4.603	1.566	-0.982	0.899	0.352	-1.224	-2.524	-0.093	-1.039	-0.744	-0.607	-0.635	-1.158	-0.211	0.378	0.769	0.949	-1.879	-2.582	-0.042	-2.024	3.548	-1.287	High-risk
TCGA-DQ-7591	4.643	1.548	-0.041	3.296	1.743	2.506	1.279	1.866	0.68	2.763	0.846	-1.18	2.996	-1.108	-0.155	1.431	0.517	-1.018	0.595	-0.818	0.503	2.366	0.015	High-risk
TCGA-DQ-7592	5.165	1.042	-3.314	1.482	-0.073	1.679	2.085	0.094	1.3	1.284	-0.155	-1.007	2.44	-1.488	1.034	-0.718	0.745	-1.394	-2.167	0.339	-0.953	1.136	0.358	High-risk
TCGA-F7-7848	4.367	1.358	0.344	1.593	1.607	-1.517	0.212	0.609	0.556	1.022	-0.199	0.477	-0.868	-0.48	-0.381	0.243	0.326	-0.724	-1.072	0.097	-0.648	1.399	1.316	Low-risk
TCGA-F7-8298	5.67	1.414	-2.006	-0.15	-0.026	-0.095	0.99	0.855	-0.183	2.181	0.618	0.605	0.294	0.61	1.322	0.406	0.494	-0.666	-1.821	-0.26	-1.721	0.311	0.015	High-risk
TCGA-F7-8489	4.679	1.495	1.804	2.912	1.562	3.133	2.526	1.931	0.077	1.294	-0.36	1.952	3.24	0.484	-1.388	0.884	-0.312	0.202	-0.918	-0.786	0.996	-0.246	0.908	High-risk
TCGA-F7-A50G	4.677	0.305	1.696	2.224	0.427	1.845	2.581	1.323	0.959	1.542	-0.497	-0.481	2.724	0.78	-1.495	-0.108	0.002	0.369	-1.274	0.254	0.56	-0.826	0.006	Low-risk
TCGA-F7-A50I	5.317	1.224	-2.405	1.916	1.374	2.795	1.99	1.029	0.108	1.477	-0.093	2.207	2.781	0.072	0.705	0.146	-0.682	-1.446	-0.394	-0.127	-0.596	-1.154	1.573	High-risk
TCGA-F7-A50J	5.16	0.404	-0.208	1.329	0.971	0.766	1.241	1.07	-0.618	1.379	-1.09	0.868	1.583	0.501	0.291	-0.135	0.21	0.236	-1.212	0.774	-0.446	1.115	-0.616	High-risk
TCGA-F7-A61S	4.922	1.734	1.89	2.478	0.045	2.116	2.12	2.422	-0.232	3.116	-0.509	-0.179	3.084	-0.942	-0.284	-0.247	0.115	0.043	-1.168	0.192	-0.45	-0.413	0.668	High-risk
TCGA-F7-A61V	4.646	0.043	-2.132	0.249	0.097	-1.005	-0.75	-0.599	0.454	-0.046	-1.361	1.033	-0.106	0.605	0.348	-1.292	-0.348	-0.499	-1.607	-0.486	-0.126	0.097	0.68	Low-risk
TCGA-F7-A61W	5.102	0.769	-2.61	-1.424	1.011	-1.282	1.021	-0.168	-0.944	-0.88	0.429	-1.152	-1.378	-1.114	-0.566	-1.424	0.78	-0.849	-2.299	-0.173	-1.359	0.393	-1.541	High-risk
TCGA-F7-A620	5.177	1.43	-0.708	4.114	2.036	3.191	2.676	2.68	-1.14	3.126	1.204	0.888	4.294	-1.275	-1.335	0.274	0.944	-0.273	-1.653	0.479	-0.065	-0.396	0.51	High-risk
TCGA-F7-A622	4.895	1.296	0.12	-0.928	0.938	-0.133	0.29	-0.398	-1.127	0.422	0.804	-0.579	0.081	-0.482	0.321	-1.296	-0.941	-1.7	-2.868	-0.239	-0.79	1.358	-0.935	High-risk
TCGA-F7-A623	4.641	0.625	-0.351	0.177	-1.208	0.575	0.471	0.037	-0.681	0.376	0.993	-0.213	0.591	0.387	0.675	0.285	0.263	-1.253	-1.786	0.726	-1.095	2.332	2.328	High-risk
TCGA-F7-A624	4.6	0.556	-2.275	2.715	-0.647	2.097	3.246	2.318	-0.229	3.831	0.364	-1.375	4.13	-0.461	0.121	1.243	0.122	-0.98	-1.225	-0.896	-0.322	1.979	0.973	Low-risk
TCGA-H7-7774	4.294	2.028	-0.711	1.381	0.526	1.194	1.802	0.33	0.256	-0.485	0.693	-2.567	1.503	1.198	-0.665	-1.216	-0.216	0.832	-0.71	-1.104	0.605	1.616	-0.55	Low-risk
TCGA-H7-8501	4.678	2.032	-1.257	2.858	0.773	3.387	3.308	2.219	-0.365	3.233	0.147	2.922	4.425	0.227	0.641	1.081	0.081	-0.727	-1.553	-1.517	-0.462	2.027	0.593	High-risk
TCGA-H7-8502	5.023	2.018	-2.85	-0.184	-0.324	0.863	0.443	0.257	-0.476	1.272	-1.523	0.073	1.433	0.263	0.847	0.26	0.291	-1.247	-2.584	0.007	-1.05	1.968	1.277	High-risk
TCGA-H7-A6C4	5.342	1.761	-2.089	1.69	0.231	1.811	1.935	0.907	0.092	0.45	-1.215	0.083	1.77	0.621	0.713	0.664	-0.184	-1.083	0.046	1.263	-0.281	-1.215	2.053	High-risk
TCGA-H7-A76A	4.835	2.278	-0.698	4.264	2.768	3.362	2.32	2.399	0.608	2.871	0.964	-1.41	3.638	-0.747	-0.38	2.674	1.178	0.791	-0.339	-0.677	0.822	0.43	-0.753	Low-risk
TCGA-HD-7229	5.206	1.953	-3.609	1.712	-0.653	1.29	1.844	1.979	1.102	1.858	-0.816	0.453	2.966	-0.203	0.509	1.037	-0.527	-0.6	-1.48	0.311	-1.051	0.911	0.465	Low-risk
TCGA-HD-7753	5.156	0.832	-1.852	1.038	-0.654	1.145	0.52	1.531	-0.239	1.893	-1.406	2.567	1.71	1.079	1.345	0.157	-0.761	1.247	-0.045	-1.402	-0.696	1.09	1.863	High-risk
TCGA-HD-7754	3.908	0.469	-0.969	-0.593	0.155	-0.785	-0.742	0.085	-0.292	-1.261	-0.947	-0.929	0.159	1.295	-1.019	1.526	-0.199	0.389	-0.477	-0.122	-1.057	0.014	-0.361	Low-risk
TCGA-HD-7831	4.885	-0.183	-2.024	-0.251	-0.486	-0.925	0.653	-1.375	-1.394	0.107	0.657	-1.058	-1.053	0.922	-0.217	1.138	0.231	0.115	-1.121	0.078	-0.471	-0.033	0.136	Low-risk
TCGA-HD-7832	5.072	1.733	0.165	0.318	-0.335	1.36	1.751	0.214	0.173	2.405	0.873	0.102	2.777	-0.419	0.009	0.162	-0.611	-1.751	-2.115	-0.771	-1.375	1.155	-0.724	High-risk
TCGA-HD-8224	4.285	-0.288	-2.831	-0.929	1.412	0.999	-0.268	-0.409	-1.193	0.263	0.157	-0.095	-1.326	-1.205	-0.911	-1.403	-0.936	-1.01	-1.575	-1.706	-0.075	1.044	0.699	Low-risk
TCGA-HD-8314	4.753	0.101	-3.29	1.068	1.256	0.282	0.292	0.278	-0.577	-0.329	-1.07	-2.222	0.392	-0.251	0.507	-0.256	-1.395	0.722	0.141	-1.312	1.167	0.726	0.896	Low-risk
TCGA-HD-8634	4.683	1.126	-1.41	-0.01	-0.625	1.585	2.234	0.066	-0.491	-0.256	1.185	-0.984	1.128	-0.429	-0.091	-0.863	0.992	-0.065	-1.76	0.563	-0.554	1.01	-0.392	Low-risk
TCGA-HD-8635	4.745	0.588	-1.992	0.484	0.422	-0.506	-0.36	0.525	0.329	0.928	-0.255	-0.473	0.206	0.261	0.275	-0.757	0.973	0.126	-0.818	0.162	-0.09	1.182	1.494	High-risk
TCGA-HD-A4C1	4.417	1.35	-1.74	0.707	1.171	1.312	1.482	0.996	-0.447	-0.205	1.002	1.583	0.68	0.108	0.15	-0.721	-0.416	-1.698	-2.944	0.79	-0.301	0.711	1.215	High-risk
TCGA-HD-A633	4.306	1.74	-2.1	0.942	-0.98	0.892	-0.953	-1.013	-0.7	-0.762	-1.521	0.925	-0.545	-0.707	-0.274	-0.426	-1.331	-0.702	-2.572	0.285	-0.857	2.179	0.862	High-risk
TCGA-HD-A634	4.328	1.726	-1.933	-1.065	-1.285	-1.614	-2.077	0.493	-0.744	0.952	1.289	-1.219	-1.628	-1.126	-0.672	-0.647	0.548	1.135	0.611	-0.121	0.44	4.952	-1.842	High-risk
TCGA-HD-A6HZ	5.01	1.751	-1.346	3.567	2.185	2.275	1.427	2.17	-1.214	2.346	0.894	2.209	3.108	0.28	-0.219	1.202	0.378	-0.017	0.948	-0.555	0.49	-0.157	-0.901	High-risk
TCGA-HD-A6I0	4.722	1.229	1.931	1.388	-0.792	0.932	1.826	0.767	1.417	1.936	-1.019	0.052	2.473	0.548	0.845	-0.369	0.327	-0.446	-2.073	-0.404	-0.078	-0.337	0.311	Low-risk
TCGA-HL-7533	5.328	0.83	0.225	1.677	0.06	2.564	2.46	0.951	-1.301	2.184	-0.633	-0.792	3.504	-1.245	-1.016	-1.159	-0.042	-1.7	-2.807	-1.703	-1.859	1.42	0.776	Low-risk
TCGA-IQ-7630	4.657	1.862	-1.767	-0.72	-1.501	0.391	-0.134	-0.752	0.175	0.379	-0.139	-0.338	0.14	-1.384	-1.259	-0.035	0.45	-0.25	-1.292	0.349	-0.634	1.492	-0.255	High-risk
TCGA-IQ-7631	4.257	1.907	-1.618	-1.263	-0.261	0.174	-1.793	-0.889	0.49	0.245	-1.04	-0.942	-1.028	-1.617	-0.552	0.149	1.102	-0.486	-2.164	-0.276	0.567	4.888	-2.153	Low-risk
TCGA-IQ-7632	4.566	1.707	-0.167	0.975	-0.908	0.623	-0.122	0.409	-0.131	0.982	0.866	2.287	-0.856	-1.222	-0.699	0.425	-0.906	-0.776	-2.235	-1.235	-0.27	3.626	1.867	Low-risk
TCGA-IQ-A61E	5.219	1.361	-1.187	0.912	-1.196	1.986	2.126	1.192	0.108	1.144	0.805	0.967	2.289	-0.953	-0.191	-0.217	-0.886	-0.98	-1.892	0.381	-1.269	0.376	0.724	High-risk
TCGA-IQ-A61G	4.814	2.386	-0.844	1.075	-1.133	-0.433	-1.068	-0.84	-0.233	0.503	-1.164	2.19	-0.136	0.424	0.44	-1.189	1.062	-0.869	-2.341	-0.024	-0.483	3.019	-0.993	High-risk
TCGA-IQ-A61H	4.91	-0.094	-3.94	-0.094	-0.636	-0.592	0.447	-1.14	0.259	0.275	-0.99	0.686	-0.061	-0.161	-0.005	-0.607	-0.705	-0.691	-2.46	-1.006	-1.229	-0.776	0.987	High-risk
TCGA-IQ-A61I	4.749	2.245	-0.86	2.653	2.325	2.347	0.833	1.382	0.336	0.913	-0.167	1.35	2.276	-2.163	-0.958	1.166	-0.042	-0.127	-0.811	-1.11	-0.766	2.336	0.237	Low-risk
TCGA-IQ-A61J	5.361	0.4	-1.532	1.06	-0.585	0.479	0.874	1.274	0.536	1.792	-0.429	0.362	1.633	-0.366	0.248	-0.16	1.462	0.108	-1.416	-0.03	1.037	0.075	-0.34	Low-risk
TCGA-IQ-A61O	4.889	-0.321	-1.413	1.584	0.058	0.968	1.077	1.408	-0.107	2.369	-0.838	0.185	-0.042	0.279	0.799	0.519	0.29	-1.328	-2.218	-1.698	1.088	1.552	-0.08	Low-risk
TCGA-IQ-A6SG	4.747	0.929	-2.17	-1.295	-0.589	1.151	-0.954	-1.045	-0.83	-0.209	-1.276	1.476	1.078	1.244	-1.051	-0.712	-1.042	-0.169	-1.275	1.048	-1.547	0.709	-0.523	High-risk
TCGA-IQ-A6SH	5.115	0.647	-1.713	2.455	0.128	1.617	1.716	2.186	-1.445	2.263	0.389	-0.911	2.8	0.965	-1.294	-1.261	0.336	1.198	-0.477	0.435	-0.259	0.973	0.358	High-risk
TCGA-KU-A66S	4.794	1.427	-2.51	1.053	0.651	1.072	-0.866	1.158	0.43	0.321	-0.78	0.129	-0.63	0.169	1.3	-0.72	0.81	-0.128	-1.146	-0.245	-1.304	-0.147	0.014	Low-risk
TCGA-KU-A66T	4.926	0.618	0.858	-1.043	0.178	0.142	0.984	0.019	-0.549	0.026	-1.089	0.458	0.518	0.231	1.306	1.078	0.222	-0.502	-1.898	0.383	-1.083	3.043	-1.734	High-risk
TCGA-KU-A6H7	5.25	1.202	-1.079	2.963	1.62	3.521	2.818	1.53	-0.356	2.371	-0.296	-0.211	4.31	-0.449	-0.03	0.24	0.507	-0.221	-1.195	-0.952	0.092	-0.156	1.025	Low-risk
TCGA-KU-A6H8	4.636	0.371	-1.038	2.609	0.58	-1.154	-0.281	2.013	-1.291	2.515	-0.078	0.679	1.514	-2.488	-1.203	-0.051	-0.246	-0.625	-1.696	0.353	0.825	0.996	2.067	High-risk
TCGA-MT-A51W	4.938	1.197	-1.708	0.712	-0.891	1.293	1.951	1.186	1.159	1.828	-0.868	1.104	2.338	0.254	0.709	1.226	-1.199	-0.37	-1.749	1.297	-0.34	-0.143	0.393	Low-risk
TCGA-MT-A51X	4.778	-0.178	-1.647	0.434	-0.627	-1.111	-0.507	0.33	1.117	0.214	-1.424	-0.809	-0.404	0.489	0.697	-1.433	-0.982	-0.086	-1.661	0.204	0.419	1.583	1.967	Low-risk
TCGA-MT-A67A	5.144	1.247	0.317	1.398	-1.323	0.345	1.584	0.956	-0.428	1.265	-1.412	0.942	2.025	0.176	0.542	0.103	0.268	-1.022	-2.06	-0.19	1.291	0.912	0.805	Low-risk
TCGA-MT-A67D	5.278	1.687	-0.324	3.006	1.637	0.916	-0.105	2.464	-0.061	2.775	0.341	1.975	2.102	-1.1	1.26	1.478	-0.095	0.062	-0.19	-1.33	-0.459	0.752	0.579	Low-risk
TCGA-MT-A67F	5.11	1.583	-0.736	3.096	0.264	3.519	2.993	2.378	0.524	2.837	-0.574	2.219	3.719	-0.189	0.007	1.485	1.097	0.411	-0.669	0.721	-0.136	1.565	0.419	High-risk
TCGA-MT-A7BN	4.292	1.367	1.335	4.296	1.818	0.544	0.359	2.823	0.047	2.576	1.016	0.812	2.7	0.528	0.126	-0.504	1.226	-1.47	-0.503	-0.623	0.499	-0.646	1.134	Low-risk
TCGA-MZ-A5BI	4.868	1.454	1.006	3.801	1.411	2.639	1.569	2.69	1.139	3.232	0.647	3.155	3.351	-0.885	-0.324	2.865	0.921	-0.853	0.353	0.41	0.147	2.161	-0.918	Low-risk
TCGA-MZ-A6I9	4.589	0.311	-1.735	0.901	1.391	-1.255	0.154	-0.241	-1.198	-0.341	0.123	1.099	-1.278	-0.145	-0.187	-0.437	-0.222	0.876	-0.048	0.641	-0.353	2.099	0.931	Low-risk
TCGA-MZ-A7D7	5.024	1.348	-0.591	-1.403	1.024	-0.171	-0.364	1.22	-0.094	-0.36	-0.765	1.88	-0.009	1.051	-0.844	0.47	-1.116	-1.373	-2.264	0.017	-1.145	1	-1.229	High-risk
TCGA-P3-A5Q5	4.553	0.489	0.207	3.616	1.183	1.974	2.238	2.647	0.194	3.512	-0.23	-1.261	3.617	-0.569	-0.105	-0.126	1.004	-1.211	0.313	-0.692	1.151	0.505	1.396	Low-risk
TCGA-P3-A5Q6	4.751	0.517	-1.626	0.015	0.016	-0.361	1.188	-0.96	-1.336	-0.497	-0.37	-1.022	-0.571	0.859	0.555	0.306	-0.265	-1.383	-0.125	-0.914	-0.733	-0.556	0.143	High-risk
TCGA-P3-A5QA	4.956	0.855	-2.228	-0.371	-0.3	-0.917	-0.858	1.04	0.053	1.18	0.944	2.234	-0.03	-1.157	-0.596	0.856	1.046	-1.336	-2.187	-0.026	-1.86	-0.142	0.088	High-risk
TCGA-P3-A5QE	4.96	2.616	-0.041	2.374	1.931	2.609	2.024	0.277	0.345	0.242	-1.092	0.134	2.431	-1.589	-1.19	0.959	0.155	-0.886	-1.55	-1.23	-0.268	0.905	-0.593	Low-risk
TCGA-P3-A5QF	4.882	0.428	-1.132	1.075	0.719	0.776	0.306	0.408	1.324	0.843	0.498	-1.034	1.303	-0.644	-0.073	-0.992	-1.131	0.821	-0.591	-0.468	0.08	0.615	-0.067	Low-risk
TCGA-P3-A6SW	4.781	0.623	2.016	2.3	0.813	1.281	0.622	1.048	-0.416	0.978	1.05	-0.436	1.6	0.428	0.239	1.585	0.869	-1.203	-2.199	-1.193	0.242	-0.654	0.386	Low-risk
TCGA-P3-A6SX	4.696	0.302	-2.076	0.406	0.508	-0.585	-1.108	0.32	1.366	0.52	-0.371	0.676	-1.246	-1.21	-0.528	-0.353	-0.226	-0.98	-2.912	1.223	-1.242	1.497	-0.271	High-risk
TCGA-P3-A6T0	4.611	1.544	-2.099	-0.189	0.588	-0.37	-1.6	-1.399	-0.97	-1.328	-0.889	-0.052	-0.612	-0.663	-0.337	-0.664	0.709	-0.114	-1.466	0.39	-2.035	0.526	0.315	High-risk
TCGA-P3-A6T2	4.928	1.701	-2.216	-0.874	0.42	0.643	1.047	-0.448	-0.071	0.792	1.053	1.821	1.374	0.477	0.446	-0.526	-1.152	-0.607	-1.623	0.541	-1.661	0.339	1.256	High-risk
TCGA-P3-A6T3	5.292	1.148	-1.922	0.523	0.715	-0.572	-1.136	0.951	0.014	-0.939	-0.679	0.664	-1.097	-0.49	-0.111	-0.706	1.396	-0.59	-1.925	0.079	-2.257	1.066	-1.128	High-risk
TCGA-P3-A6T4	4.589	1.878	-1.199	0.586	-1.278	-0.659	0.806	0.809	0.024	1.068	0.314	0.739	0.295	-1.107	-0.109	-0.108	-1.32	-0.114	-1.592	0.326	0.538	1.262	-1.306	High-risk
TCGA-P3-A6T5	4.904	0.531	-2.002	0.352	-0.69	-1.188	0.821	0.754	-1.377	1.125	-1.411	0.387	-0.299	-0.391	-0.138	-0.987	0.093	0.425	-0.589	0.69	1.251	0.867	1.701	Low-risk
TCGA-P3-A6T6	4.24	0.285	-2.248	-1.186	0.236	-0.976	0.841	-0.064	-1.374	-1.132	-0.612	0.692	1.105	-1.024	-0.987	-1.015	-0.536	-0.11	-0.706	-0.975	0.022	0.95	-0.847	Low-risk
TCGA-P3-A6T7	5.433	0.975	-2.096	0.62	-1.077	1.696	1.837	-0.267	-0.119	0.55	1.038	1.015	2.048	0.224	1.184	-0.022	-0.105	-0.366	-1.963	0.15	-1.273	-0.178	-0.624	High-risk
TCGA-P3-A6T8	4.967	1.45	-1.088	-1.173	-1.148	0.736	-0.967	-0.993	0.003	-0.867	-0.968	0.492	-0.791	-0.176	-0.428	0.052	-0.299	-1.226	-0.105	0.165	-1.685	1.818	0.939	High-risk
TCGA-QK-A64Z	5.011	1.679	-3.169	0.538	0.195	1.448	1.086	-0.841	-1.227	0.708	-0.349	-0.129	2.078	-0.062	0.557	-1.199	-0.393	-1.314	-2.261	-0.085	-0.042	0.262	2.071	High-risk
TCGA-QK-A652	5.118	0.222	-0.404	2.18	1.107	1.749	2.166	0.774	-1.468	1.141	-0.321	0.639	2.052	0.959	0.887	-0.062	0.335	0.886	-0.502	-0.258	0.881	0.563	1.825	Low-risk
TCGA-QK-A6IF	4.303	1.237	0.195	4.695	3.188	2.946	1.59	3.07	0.517	2.59	1.468	-0.628	3.329	-2.197	-1.378	2.312	1.423	-0.301	-1.084	-1.401	-0.149	1.561	-0.328	Low-risk
TCGA-QK-A6IG	5.204	1.639	-2.356	2.915	1.173	1.737	1.83	2.292	1.237	2.704	0.18	1.612	3.227	0.591	0.522	-0.356	0.204	-0.407	-1.741	0.466	-1.245	-0.871	0.14	High-risk
TCGA-QK-A6IH	4.512	0.759	-2.751	0.197	0.795	1.274	0.875	0.929	-1.093	1.228	-1.345	0.847	-0.507	0.397	0.664	-1.022	-0.194	0.401	-1.034	-0.171	0.805	1.895	-0.222	Low-risk
TCGA-QK-A6II	5.175	1.68	-1.276	0.904	-0.925	0.355	0.252	1.391	-0.648	1.738	-1.373	0.571	1.245	-0.248	0.477	-1.102	-0.286	0.032	-1.577	-0.553	0.475	-0.224	0.272	High-risk
TCGA-QK-A6IJ	4.766	1.416	1.018	2.64	0.677	1.368	1.593	2.206	-0.886	2.393	-0.021	0.544	2.818	0.289	1.124	-0.816	-0.091	-1.173	0.015	0.824	0.607	1.692	-0.139	Low-risk
TCGA-QK-A6V9	4.913	1.256	-1.564	3.37	2.567	3.302	2.475	1.643	0.265	1.436	0.398	-0.361	3.547	-1.863	-0.911	0.997	-0.168	-0.434	-1.338	-1.106	-0.745	1.059	0.03	Low-risk
TCGA-QK-A6VB	5.214	0.382	-2.167	-0.402	-1.266	-0.423	-0.799	1.057	-0.753	0.299	0.215	-0.123	-1.089	-0.329	-0.065	-0.135	0.145	-0.321	-1.89	0.992	-0.808	2.615	-0.953	High-risk
TCGA-QK-A6VC	5.355	2.531	-2.795	3.187	2.69	3.306	2.222	1.454	0.196	2.455	0.607	2.893	3.403	1.319	-1.5	1.29	0.35	0.745	-0.489	0.921	-0.098	2.73	-0.795	Low-risk
TCGA-QK-A8Z7	4.179	2.83	0.27	-1.054	0.579	0.278	0.137	-0.021	-1.439	0.378	-1.472	-2.349	0.375	-0.912	-0.314	0.865	-0.797	-0.261	-1.713	-1.05	-1.203	2.816	-1.024	Low-risk
TCGA-QK-A8Z8	4.676	2.379	-2.754	-1.456	-0.526	1.129	-0.074	1.054	1.216	-0.534	-0.95	-0.865	-1.342	0.089	0.872	1.191	-1.111	-0.091	-0.963	0.902	-0.509	0.354	0.682	Low-risk
TCGA-QK-A8Z9	4.878	0.362	-2.35	0.398	-0.066	0.467	1.155	-1.04	-0.617	0.708	-0.456	-1.982	1.444	-0.441	-0.222	-0.606	-0.211	-0.401	-1.358	-1.275	1.107	1.674	-0.532	Low-risk
TCGA-QK-A8ZA	4.452	1.055	-2.473	-0.29	-0.838	-0.992	-0.024	0.543	-0.71	-0.322	-0.849	-0.512	1.126	0.629	-1.5	-1.137	0.128	-1.062	-2.606	0.744	-1.421	-1.188	1.906	Low-risk
TCGA-QK-A8ZB	4.623	0.984	-0.753	-0.052	1.069	-0.156	-1.287	-1.087	-1.013	0.14	-0.042	-0.236	-0.586	0.029	0.71	-0.404	-0.959	-0.687	-1.663	-0.244	-0.043	2.911	0.005	Low-risk
TCGA-QK-AA3J	4.419	0.92	-1.843	0.482	1.832	-0.09	0.722	0.237	0.975	0.354	0.573	-0.948	-0.244	-0.346	-0.02	-0.873	0.849	-0.013	-1.287	0.221	-0.694	0.787	-0.431	Low-risk
TCGA-QK-AA3K	5.181	-0.412	-0.444	1.49	-0.402	0.97	0.754	0.776	-1.046	2.26	-0.482	1.931	2.043	-0.431	0.034	1.022	0.983	-1.451	0.348	0.804	0.123	3.084	1.617	High-risk
TCGA-RS-A6TO	4.65	0.928	-1.576	0.824	-0.739	1.792	2.141	0.089	1.269	2.345	-0.108	-0.09	2.818	-1.001	0.039	-1.059	-0.053	-0.867	-2.42	-1.266	0.628	-0.777	-0.216	High-risk
TCGA-RS-A6TP	5.31	0.386	-2.903	-0.953	-0.955	0.883	1.817	-0.743	-0.226	1.214	-1.136	-0.118	1.495	-0.659	-0.698	-0.352	1.266	-0.799	-1.724	0.715	-1.43	1.539	0.032	Low-risk
TCGA-T2-A6WX	5.045	1.537	-0.191	3.235	0.172	3.73	3.37	2.554	-1.067	3.516	0.428	0.306	4.656	-0.719	0.01	-0.344	0.766	-1.12	-2.35	0.059	0.281	3.432	0.897	High-risk
TCGA-T2-A6WZ	4.747	-0.355	-0.435	1.529	0.614	-1.553	0.982	1.179	0.58	1.498	-0.01	0.278	-0.052	0.489	0.671	-0.567	-0.03	-0.255	-1.843	-1.014	0.444	0.739	-2.189	Low-risk
TCGA-T2-A6X0	4.831	0.318	-3.264	2.101	1.39	1.435	1.253	-0.018	-1.214	-0.356	0.995	-2.695	1.693	-0.015	0.62	0.827	0.399	-1.539	-1.999	-1.689	-0.802	-0.377	-0.504	Low-risk
TCGA-T2-A6X2	4.923	1.679	-1.443	0.783	-0.864	1.978	2.621	0.692	1.067	1.426	-1.099	-2.201	2.633	0.335	0.905	-1.38	-0.651	-1.029	-2.448	-0.828	0.36	0.563	1.662	Low-risk
TCGA-T3-A92M	5.353	0.583	-0.037	1.615	0.189	1.796	1.746	0.994	-1.515	1.87	1.698	-0.793	2.535	0.09	0.626	-0.034	0.029	-0.699	-2.169	-0.991	0.351	3.192	-0.914	High-risk
TCGA-T3-A92N	4.659	1.765	-3.586	1.449	0.991	2.427	1.843	0.176	-1.102	1.681	0.906	-0.423	3.074	-0.006	0.665	-0.914	-0.87	-1.196	-2.76	-1.084	-0.685	0.33	-0.54	High-risk
TCGA-TN-A7HI	4.839	0.17	0.27	3.796	1.768	1.279	1.456	2.644	0.001	2.927	0.71	0.281	3.545	-0.846	0.425	-0.237	0.382	1.054	0.262	-0.227	1.533	0.844	-0.016	Low-risk
TCGA-TN-A7HJ	4.843	1.579	-1.409	-0.031	0.014	-0.713	0.872	-0.203	-0.275	-0.622	-1.207	-0.238	1.195	-1.34	-0.229	-0.102	-0.062	-0.144	-1.316	0.196	-0.167	0.591	-2.162	High-risk
TCGA-TN-A7HL	5.164	0.483	-1.562	4.666	2.402	3.572	2.541	3.155	-0.048	3.282	1.03	1.062	4.423	0.055	0.235	1.136	1.23	0.738	-0.326	-0.739	0.429	1.88	0.731	Low-risk
TCGA-UF-A718	4.945	0.913	1.567	1.936	1.337	0.158	-0.595	0.882	-1.433	0.684	-0.097	1.543	0.388	0.096	0.742	-0.504	0.207	0.359	-0.582	0.58	-0.594	1.773	1.478	Low-risk
TCGA-UF-A719	4.437	2.15	-1.88	0.769	0.075	-1.394	-0.854	-1.198	1.374	0.044	-1.397	0.762	-1.429	-1.201	-1.216	0.728	1.069	-0.682	-1.075	0.863	-0.585	1.914	0.828	High-risk
TCGA-UF-A71A	4.604	2.089	-1.77	-1.544	0.2	-0.189	-2.185	0.995	-0.601	0.98	-0.475	-0.218	-0.394	-0.08	0.845	0.662	-1.258	0.097	-2.229	-0.924	1.266	0.281	-1.525	High-risk
TCGA-UF-A71B	4.79	1.313	-1.899	0.552	0.664	-0.122	0.929	0.066	-1.337	1.906	0.571	1.51	0.672	0.266	1.059	-0.188	-0.138	-0.605	-2.028	0.471	-0.127	2.264	1.209	High-risk
TCGA-UF-A71D	4.355	1.173	-2.023	-1.259	0.082	0.592	-0.262	0.175	-0.111	-1.169	-1.147	0.557	0.472	-0.818	-0.671	0.404	0.16	-0.599	-1.368	-0.518	-1.123	1.586	1.122	Low-risk
TCGA-UF-A71E	4.295	0.835	-1.691	-1.442	-0.598	0.578	-2.078	1.108	-0.515	-1.325	-1.262	0.018	-0.773	-1.093	0.081	-0.019	-0.028	-0.887	-2.819	0.139	0.16	1.761	-0.854	Low-risk
TCGA-UF-A7J9	5.066	0.432	-2.041	-0.632	0.255	-0.602	-1.362	-1.194	0.034	1.097	0.715	0.275	0.32	0.665	0.36	0.322	-0.953	0.008	-2.073	1.391	-0.534	1.908	1.835	Low-risk
TCGA-UF-A7JA	5.288	0.061	-1.192	-0.009	1.008	0.308	0.305	0.245	-0.102	-0.085	-1.304	-0.494	0.595	-1.26	-0.573	0.578	-0.681	-1.067	-2.069	-0.267	-1.355	4.079	-0.987	High-risk
TCGA-UF-A7JC	4.876	1.33	-2.01	0.819	1.145	-0.659	-1.17	-1.107	-0.367	-1.406	-0.15	-0.891	-1.233	-0.809	-0.006	-1.223	0.595	-1.287	-2.298	0.377	-0.992	2.826	0.855	Low-risk
TCGA-UF-A7JD	4.768	0.754	-2.252	0.055	-1.219	-1.51	-0.024	0.779	-0.764	2.237	-0.36	2.984	-0.367	0.987	-0.274	1.256	-0.152	-1.744	-2.477	-1.261	-0.791	0.772	-0.089	High-risk
TCGA-UF-A7JF	4.273	1.993	-1.249	0.245	1.318	-0.303	0.104	-0.371	-0.282	1.131	0.271	0.645	0.03	-1.105	-0.124	0.518	-1.229	0.308	0.139	-0.103	0.253	0.739	0.258	Low-risk
TCGA-UF-A7JH	5.772	0.605	0.241	1.828	0.121	1.013	1.296	1.18	0.841	2.297	-0.161	-1.484	2.196	-0.253	-0.884	0.384	0.039	-0.216	-1.699	-0.814	0.71	1.573	1.455	Low-risk
TCGA-UF-A7JJ	4.899	1.537	-0.03	2.617	0.368	1.218	0.925	1.979	0.896	2.175	-0.23	0.089	2.077	-0.157	-0.139	0.796	1.109	1.123	-0.31	0.332	1.015	1.385	-0.798	Low-risk
TCGA-UF-A7JK	4.646	0.192	-2.81	-1.267	-1.42	-0.705	-1.115	-0.935	-0.193	0.068	0.575	-1.311	-1.908	-0.855	0.175	0.549	1.002	-1.987	-2.54	-0.195	-1.061	1.421	-1.329	High-risk
TCGA-UF-A7JO	4.744	1.164	-1.491	2.312	0.37	2.391	2.809	1.403	0.811	2.667	-0.753	-0.825	3.666	0.179	1.003	-0.344	0.638	-0.5	0.419	-0.921	1.406	0.095	1.024	Low-risk
TCGA-UF-A7JS	4.856	0.32	-1.954	2.147	0.577	0.438	-0.284	2.447	-1.258	2.741	-0.739	-0.312	2.2	-0.127	-0.009	-0.489	-0.514	-1.4	0.193	-0.739	0.03	1.629	1.351	High-risk
TCGA-UF-A7JT	4.781	1.664	-1.296	2.745	-0.047	3.094	3.203	1.936	-1.214	3.631	0.714	0.221	4.15	-0.189	-0.562	0.282	0.979	-1.209	-2.399	-0.098	0.7	2.515	0.078	High-risk
TCGA-UF-A7JV	5.375	2.741	0.099	1.645	0.278	1.961	1.181	1.84	-0.483	3.433	0.932	3.336	3.008	-1.056	0.05	-0.059	-0.932	-0.53	-1.832	-0.093	0.12	2.383	-0.822	High-risk
TCGA-UP-A6WW	4.925	1.741	-1.814	1.547	0.652	1.436	0.549	1.16	0.097	1.63	-0.535	0.982	1.271	-1.451	-0.344	0.936	-0.537	-0.249	-0.488	-1.065	-0.229	1.78	1.543	Low-risk
TCGA-WA-A7GZ	4.99	0.848	-1.899	0.91	-1.022	-0.601	-1.156	-1.192	-1.03	-0.62	0.897	-1.308	-1.114	-0.621	-0.075	0.94	-1.311	-0.864	-2.642	-0.972	-1.153	2.548	-2.805	High-risk
TCGA-WA-A7H4	4.567	1.094	-2.646	-0.169	0.747	0.496	-0.036	-0.747	-0.24	0.506	-0.386	0.557	-1.271	0.632	-0.015	-1.062	-0.821	0.757	0.097	-0.916	-1.209	0.536	1.035	Low-risk

## Sheet: Table S4
Table S4. The relative abundance of 22 immune cells in HNSCCC tumor samples assessed by the CIBERSORT algorithm
Patient	B cells naive	B cells memory	Plasma cells	T cells CD8	T cells CD4 naive	T cells CD4 memory resting	T cells CD4 memory activated	T cells follicular helper	T cells regulatory (Tregs)	T cells gamma delta	NK cells resting	NK cells activated	Monocytes	Macrophages M0	Macrophages M1	Macrophages M2	Dendritic cells resting	Dendritic cells activated	Mast cells resting	Mast cells activated	Eosinophils	Neutrophils
TCGA-4P-AA8J	0.0819509	0	0.0930497	0.0538915	0	0.221721	0	0	0.0243353	0	0	0.0372913	0	0.233929	0.0885001	0.115841	0.0171046	0	0.0275671	0	0	0.00481818
TCGA-BA-4074	0.0390792	0	0.011979	0.00999842	0	0.271163	0.00136103	0	0	0	0.0035018	0	0	0.208563	0.071977	0.125673	0.0433746	0.0678398	0	0.117879	0.00519214	0.0224195
TCGA-BA-4075	0	0.0220187	0.00334706	0.0161619	0.0145866	0.166544	0	0	0	0	0.0923769	0	0.00195813	0.200657	0.00430428	0.135304	0.0307124	0.0151628	0	0.175314	0.0361271	0.0854255
TCGA-BA-4076	0.0146108	0	0.0060053	0.0087868	0	0.0369287	0.0152052	0.0473473	0.0483727	0.00236164	0	0.0208174	0	0.485188	0.00170019	0	0.0540993	0.0886336	0	0.157995	0	0.0119477
TCGA-BA-4077	0.0384775	0	0.0190885	0.0957125	0	0.176502	0.0142548	0.0365614	0.0151984	0	0.0184407	0.0295194	0	0.0930895	0.229813	0.10562	0.0597639	0.0297267	0.0296402	0	0.0032103	0.00538117
TCGA-BA-4078	0.0261022	0	0.00627257	0.0335335	0	0.315202	0.0395037	0.0489017	0.00978497	0	0.0250735	0	0.00643693	0	0.0317888	0.198609	0.219384	0.0202564	0.00356172	0.0127232	0	0.00286638
TCGA-BA-5151	0.056878	0	0.0358293	0.0246941	0	0.274158	0.0400952	0.00345297	0	0	0.0471282	0	0	0.112678	0.0654037	0.103833	0.0109977	0.0679296	0	0.046574	0	0.110348
TCGA-BA-5152	0.036895	0	0.0091675	0.10226	0	0.196091	0.113846	0.0538137	0	0	0.0323281	0	0.00285151	0.0857711	0.0633229	0.102127	0.0489316	0.108826	0.033444	0	0	0.0103243
TCGA-BA-5153	0.0515145	0	0.0680323	0.217067	0	0.179656	0.112955	0.023008	0.061096	0	0.1145	0	0.00813533	0.0574979	0.019936	0.0350332	0.0317061	0.00490441	0.0149574	0	0	0
TCGA-BA-5555	0.0409015	0	0.0720926	0.106432	0	0.115748	0.0709501	0.0415223	0.0304481	0	0.0153172	0.0150933	0	0.127161	0.109921	0.11828	0.0246146	0.0244633	0.0840488	0	0	0.0030072
TCGA-BA-5556	0.043336	0	0.00341985	0.248447	0	0.150199	0.0668086	0.0458252	0.0108851	0	0.0529412	0.0110305	0.0149889	0.0579765	0.113436	0.0495681	0.0384906	0.0368311	0.0503495	0	0	0.00546701
TCGA-BA-5557	0	0.00454355	0	0.0438617	0	0.0216543	0.0108787	0	0.00669981	0	0.0271393	0	0	0.582487	0.00187889	0.0306825	0	0.0699115	0	0.122173	0	0.0780891
TCGA-BA-5558	0.0220867	0	0.00244997	0.0573262	0	0.147944	0.056783	0	0.0145141	0	0.112801	0	0	0.278894	0.0902885	0.0963778	0.00522022	0.0123949	0.0563948	0.0323331	0	0.0141918
TCGA-BA-5559	0.0461271	0	0.011	0.256568	0	0.124477	0.136414	0.0665825	0.0337609	0	0.0250699	0	0	0.0587688	0.0781324	0.0851345	0.0321474	0.0042364	0.0415817	0	0	0
TCGA-BA-6868	0.0431374	0	0.00970262	0.0471828	0.00608836	0.162107	0	0	0	0	0.0519464	0	0	0.449562	0.0629019	0	0	0.0913477	0	0.0712374	0.00478596	0
TCGA-BA-6869	0.115906	0	0.0184599	0.201838	0	0.00443898	0.138169	0.083004	0.013606	0	0.0688196	0	0.0278256	0.0845842	0.0669009	0.00817257	0.0100265	0.0387228	0	0.0849297	0.00444807	0.0301476
TCGA-BA-6870	0.0547983	0.0536722	0.238771	0.0622332	0	0.0493392	0.077012	0	0.0193857	0	0.0333257	0	0.000744951	0.182125	0.00951416	0.0443694	0.0262996	0.0355674	0.014327	0.0760768	0	0.022438
TCGA-BA-6871	0.0448171	0	0.0326336	0.156378	0	0.194944	0.153553	0.0192804	0.00416031	0	0.0802318	0	0.0118634	0.112206	0.0841326	0.0364732	0	0.0232616	0	0.0296653	0	0.0163996
TCGA-BA-6872	0.0262564	0	0.0162557	0.0640522	0	0.13389	0.0143545	0	0.0020094	0	0.0312597	0	0	0.358459	0.0992119	0.119684	0.00174308	0.045961	0	0.0791629	0	0.00770076
TCGA-BA-6873	0.00208845	0	0.0200475	0.125405	0	0.212628	0.101299	0.0013915	0	0	0.0216078	0.0307057	0	0.14337	0.132657	0.106818	0.0323045	0.0140479	0	0.05563	0	0
TCGA-BA-7269	0.0950062	0	0.0488489	0.073315	0	0.171538	0.00817561	0.0191736	0.0194228	0	0	0.0222053	0.00108374	0.304944	0.0504243	0.149031	0.0222701	0.000937471	0.00886009	0	0	0.00476392
TCGA-BA-A4IF	0.0431238	0	0.0440964	0.0160893	0	0.218091	0	0.038268	0	0	0.0526576	0.0442639	0	0.290387	0.0497484	0.0832391	0.0362053	0.0462317	0.0375989	0	0	0
TCGA-BA-A4IG	0.110525	0.00665614	0.0231417	0.127956	0	0.175445	0.0456048	0.0623252	0.0154856	0.0380848	0.0208899	0	0	0.0858169	0.110621	0.0792617	0.0505949	0.0223553	0.0248647	0	0	0.000371479
TCGA-BA-A4IH	0.0850306	0	0.00814426	0.185647	0	0.102791	0.0817232	0.0794618	0.0194066	0	0.0242231	0	0	0.1656	0.145262	0.0251359	0.0309467	0.0451337	0.00149459	0	0	0
TCGA-BA-A4II	0	0	0.0335619	0.0525744	0	0.243594	0.0889736	0.052544	0	0	0.054236	0	0.000145762	0.124965	0.0344954	0.0870969	0.0610887	0.101292	0	0.0302065	0.00568306	0.0295435
TCGA-BA-A6D8	0.0594017	0	0.018112	0.0304666	0	0.147468	0	0.0310106	0.0207359	0	0.0139251	0	0.115164	0.310708	0	0.142111	0.00649147	0.06639	0.000142552	0.0378739	0	0
TCGA-BA-A6DA	0.046143	0	0.140536	0.0855515	0	0.125806	0.0843621	0	0	0	0.0276054	0	0	0.263778	0.0616172	0.0443491	0.0211739	0	0	0.0385523	0.0173936	0.0431322
TCGA-BA-A6DB	0.105241	0	0.0109168	0.161499	0	0.107002	0.0288856	0.075904	0.0220114	0.0498074	0	0.03065	0	0.0871964	0.0827961	0.0764443	0.0687322	0.00415675	0.0837186	0	0	0.00503832
TCGA-BA-A6DD	0.117835	0	0.163479	0.189495	0	0	0.107783	0.0419658	0	0	0.0219201	0	0.00367451	0.0704424	0.112797	0.076081	0.0276655	0.0589187	0	0	0	0.00794378
TCGA-BA-A6DE	0.0911271	0	0.0739597	0.0827956	0	0.178239	0.0913831	0.0226024	0	0	0	0.0446444	0	0.176263	0.110269	0.0481265	0.0273678	0.0145749	0	0.00864194	0.02456	0.00544563
TCGA-BA-A6DG	0.0138801	0	0.00225953	0.0597856	0	0.202906	0.0142066	0	0	0	0.0467752	0	0	0.476722	0.0336759	0.0846331	0.0106205	0.00842557	0	0.0137582	0	0.0323511
TCGA-BA-A6DI	0	0.00107694	0.0577971	0.0865239	0	0.21315	0.0726585	0.0299943	0	0	0	0.00902691	0	0.232785	0.129475	0.0272757	0.0314515	0.0847787	0.00780933	0.0161973	0	0
TCGA-BA-A6DJ	0	0	0.00528356	0.113288	0	0.0918252	0.0807205	0.0371042	0.000973185	0	0.0855735	0	0	0.239588	0.101208	0.0761418	0	0.0268476	0	0.141447	0	0
TCGA-BA-A6DL	0.161533	0	0.173439	0.102003	0	0.0732578	0.0129302	0.0081054	0	0	0.0831955	0	0.00657628	0.146238	0.00081182	0.0411941	0	0.0713209	0	0.0898418	0.00502779	0.0245252
TCGA-BA-A8YP	0.0922991	0	0.0680819	0.00923019	0	0.128273	0.0261216	0.0118823	0.0250199	0	0.044472	0	0	0.21893	0.0646608	0.19793	0.0142053	0.0817849	0	0.0171089	0	0
TCGA-BB-4217	0.103773	0.172127	0.140031	0.0777987	0	0.203677	0.0214228	0.0701993	0.0705492	0	0	0.00754614	0.00285004	0.0369182	0.0168797	0.0421424	0	0.0238544	0.0102312	0	0	0
TCGA-BB-4223	0.0635471	0	0.0195048	0.33734	0	0	0.124255	0.0623272	0.044934	0	0.040336	0	0	0.149514	0.0617204	0.0391517	0.0409382	0	0.0164315	0	0	0
TCGA-BB-4224	0	0.0121309	0	0.013659	0	0.0911257	0.021564	0.0117319	0	0	0.00383224	0.00424542	0	0.303593	0.101144	0	0.382005	0	0.0497658	0	0	0.00520326
TCGA-BB-4225	0.10265	0	0.0212359	0.228817	0	0.213705	0.0726	0.0673372	0.0210362	0	0.0103264	0	0	0.0844629	0.0626604	0.0353083	0.0482678	0.0308745	0.000717717	0	0	0
TCGA-BB-4227	0	0.003871	0.0010141	0.0358621	0	0.0999393	0.0273815	0	0.00728148	0	0.0696977	0	0	0.152209	0	0.275007	0.0564139	0.185414	0	0.0535801	0.0169067	0.0154218
TCGA-BB-4228	0.0317311	0	0.00351791	0.116827	0	0.0883411	0.02217	0.130156	0.0176207	0	0	0.026082	0	0.313847	0.0804177	0.0497367	0.0830635	0	0.0364054	0	0	8.39719e-05
TCGA-BB-8596	0.0465779	0	0.0168988	0.0140196	0	0.0547285	0.0223135	0.0280286	0.0306425	0	0	0.00562715	0	0.542403	0.0331949	0.0869326	0.0407729	0.0318437	0.0460164	0	0	0
TCGA-BB-8601	0.0848911	0	0.101359	0.0480531	0	0.156019	0.149558	0.0158297	0	0	0.0324154	0	0.00868526	0.0908939	0	0	0.121773	0.0629236	0.016953	0.0956006	0.0148644	0.000180528
TCGA-BB-A5HU	0	0.0419893	0	0.0407509	0	0.191677	0	0	0	0	0.119061	0	0.00513715	0.307092	0.0179569	0	0.0205728	0.0465583	0	0.203355	0	0.00585019
TCGA-BB-A5HY	0	0.0547613	0.00138138	0.0473111	0	0.273365	0	0	0	0	0.0675894	0	0	0.133656	0.0183985	0.0178265	0.000144916	0.0539306	0	0.312963	0.0122504	0.00642064
TCGA-BB-A5HZ	0	0	0.13498	0.0634951	0	0.0199749	0.0260044	0.0984264	0	0	0	0.0113685	0	0.0945797	0.105279	0.140594	0.0718926	0.101364	0	0.097131	0.00380903	0.0311019
TCGA-BB-A6UM	0.00231661	0	0.00663459	0.331728	0	0.0281558	0.104878	0.103481	0.0402748	0	0.0219389	0.0398684	0.00640984	0.00707106	0.152604	0.0596472	0.0260637	0.0288377	0.0400906	0	0	0
TCGA-BB-A6UO	0	0	0.00963756	0	0	0.263622	0.0373925	0	0.0135466	0	0.0543078	0.0306042	0	0.322035	0.0692399	0.136933	0.00660523	0.00254567	0	0.0447072	0.000506484	0.0083166
TCGA-C9-A47Z	0.0068005	0	0.0076005	0.0997048	0	0.161139	0.0591758	0.0271731	0	0	0.0284148	0.00661076	0	0.349244	0.100008	0.0842498	0	0.0243532	0	0.0378444	0.000516043	0.00716536
TCGA-C9-A480	0	0.02382	0.00210159	0.0348848	0	0.182148	0	0.0313074	0.00698801	0	0	0.0934641	0	0.34119	0.0392872	0	0.123814	0.11232	0.00157703	0	0	0.0070984
TCGA-CN-4722	0.136202	0	0.28062	0.139979	0	0.135358	0.0161956	0.00305262	0.0189644	0	0	0	0.0205728	0.053565	0.0290217	0.102086	0.0104957	0	0	0.045441	0	0.00844716
TCGA-CN-4723	0.00656366	0	0.0760589	0.0923602	0	0.184983	0.0700362	0	0.000297351	0	0.0801769	0	0	0.231754	0.0989148	0.117963	0.00174251	0.0102531	0.0284262	0	0	0.000470328
TCGA-CN-4725	0	0	0	0.0310057	0	0.197565	0.0381719	0.0151384	0	0	0.0599217	0	0	0.211057	0.0616992	0.121241	0.0402603	0.139036	0	0.0540211	0	0.0308823
TCGA-CN-4726	0.00495333	0	0.00182706	0.0430907	0	0.142734	0.0121912	3.41917e-05	0	0	0.0412628	0	0.0081573	0.13343	0.00194127	0.055011	0.148001	0.0463956	0	0.147669	0.0349913	0.17831
TCGA-CN-4727	0	0.00148478	0.00330303	0	0	0.185511	0.0248575	0.00825058	0	0	0.0634348	0	0	0.111671	0	0.070598	0	0.165297	0	0.159262	0.0234588	0.182872
TCGA-CN-4728	0.00901348	0	0.0027647	0.0413693	0	0.127665	0.0334963	0.0212617	0.0322594	0	0.00536163	0	0	0.458792	0.0485323	0.101518	0.018152	0.0740135	0.0258011	0	0	0
TCGA-CN-4729	0.0498102	0	0.0611649	0.0687096	0	0.229509	0.0146158	0.00764304	0	0	0.0711052	0	0.00230892	0.146843	0.0169838	0.0412352	0.0705218	0.112477	0.024669	0.053967	0	0.028437
TCGA-CN-4730	0	0	0.0454054	0.0328347	0	0.0755045	0.0292233	0.0615648	0.00664954	0	0.00891004	0	0	0.399744	0.0970532	0.184691	0.00929825	0	0.0409538	0	0	0.00816692
TCGA-CN-4731	0.0967732	0	0.0970813	0.0559095	0	0.138595	0	0.0353678	0.0135628	0	0.0318903	0.0159934	0	0.273881	0.0335565	0.0997871	0.0204833	0.054807	0.018571	0	0	0.0137406
TCGA-CN-4733	0.00202561	0.00244084	0.0792283	0.170978	0	0.202298	0.0660533	0.0834551	0.029485	0	0.0360241	0	0.00383046	0.0718958	0.0773848	0.0848481	0.0219162	0.0366207	0.0294407	0	0	0.00207551
TCGA-CN-4734	0.0203339	0	0.00895588	0.185993	0	0.100169	0.14753	0.0516228	0	0	0.0711061	0.00388473	0.0127908	0.116534	0.0887964	0.0485823	0.0444689	0.0589322	0.0326331	0	0	0.00766733
TCGA-CN-4735	0.0187432	0.0146956	0	0.0357223	0	0.209795	0	0.0328284	0.0143216	0	0.00100658	0.0356478	0	0.414042	0.0694589	0.0860753	0.0105859	0.00419274	0.0528847	0	0	0
TCGA-CN-4736	0	0	0.00119728	0.112129	0	0.0261938	0.0612609	0.0686716	0.00898885	0	0.0560176	0.00851511	0	0.264936	0.179845	0.118149	0.0260764	0.0136803	0.0543405	0	0	0
TCGA-CN-4737	0	0.00275072	0	0.00759681	0	0.0491898	0	0.0390539	0.0274584	0	0	0.00896143	0	0.633892	0.0200707	0.100363	0.0290557	0.0494513	0.0306259	0	0.00153079	0
TCGA-CN-4738	0.0803535	0	0.0457433	0.0906177	0	0.208986	0.0829165	0.0341313	0.0181377	0	0.0437589	0	0.0078133	0.103212	0.113471	0.055451	0.0382618	0	0.0544579	0	0	0.0226882
TCGA-CN-4739	0.134057	0	0.190586	0.249742	0	0.101654	0.0150069	0.00617013	0.04247	0	0.00168337	0	0.0118862	0.0781405	0.0327315	0.0502638	0	0	0	0.0376117	0	0.0479966
TCGA-CN-4740	0.0489875	0	0.022864	0.0862706	0	0.0823203	0.0171866	0.0371401	0.00704527	0	0.00251032	0	0	0.414023	0.0838027	0.115144	0.02052	0	0.0488978	0	0	0.013288
TCGA-CN-4741	0.0205243	0	0.0450854	0.119195	0	0.128167	0.0639989	0.093259	0.00123164	0	0.000840532	0.0137618	0	0.18722	0.0618498	0.0925056	0.0952261	0.0175012	0.0554095	0	0	0.00422441
TCGA-CN-4742	0.139043	0	0.122657	0.0120303	0	0.134552	0	0	0	0	0.0438176	0	0	0.337244	0.0165059	0.0955559	0.00486391	0.0310893	0	0.0490441	0	0.0135971
TCGA-CN-5355	0.192962	0	0.207677	0.00596209	0	0.115809	0.0117028	0.00879359	0	0	0.0736865	0	0.0248345	0.215624	0	0.0697344	0	0.0336307	0	0.0304346	0.009148	0
TCGA-CN-5356	0.151737	0	0.226505	0.114133	0	0.105354	0.029278	0.02034	0.00962439	0.0160955	0	0	0.0178072	0.0849951	0.0324715	0.0973438	0.00881794	0.0317546	0	0.0363446	0	0.0173989
TCGA-CN-5358	0.139488	0	0.10387	0.0665317	0	0.209208	0.0162465	0.013812	0.0285667	0.00662322	0.0163544	0	0	0.141335	0.0380701	0.112147	0.0203577	0.024078	0.0348945	0.00921957	0	0.0191969
TCGA-CN-5359	0.0430278	0	0.00370488	0.0907179	0	0.201345	0.0348109	0.00653662	0.0215069	0	0.0629181	0	0	0.239389	0.0554028	0.120932	0.00307207	0.0356451	0	0.0370461	0	0.0439456
TCGA-CN-5360	0.140964	0	0.0717957	0.138112	0	0.156517	0.0822665	0	0.0332527	0	0.0293768	0	0	0.119611	0.0841696	0.0841151	0.0270228	0	0.0261441	0	0	0.00665189
TCGA-CN-5361	0.00740533	0	0.00256779	0.0330886	0	0.153617	0.0321834	0.0306289	0.0049251	0	0.0400384	0.0367912	0	0.220058	0.150605	0.146898	0.066496	0	0.0746977	0	0	0
TCGA-CN-5363	0.048701	0	0.0201716	0.114274	0	0.08159	0.100046	0.0127772	0	0	0.0322667	0.040455	0	0.0902741	0.163985	0.191231	0.0270492	0	0.0771783	0	0	0
TCGA-CN-5364	0.00582714	0.00127342	0	0.00931646	0	0.174802	0	0.0645709	0.0133439	0	0.0124345	0.0624358	0	0.329974	0.0727316	0.13219	0.0491136	0.0282566	0.0432203	0	0	0.000509849
TCGA-CN-5365	0.0117489	0	0.00103117	0.107787	0	0.0802981	0.027256	0.0399512	0	0	0	0.0282422	0	0.122536	0.134946	0.261785	0.0740272	0	0	0.0933648	0	0.0170263
TCGA-CN-5366	0.0545025	0	0.0115332	0.172038	0	0.141591	0.0310324	0.00219866	0	0	0.00859506	0.0404418	0.00815442	0.198792	0.140648	0.112405	0.0278568	0.00233455	0.0435811	0	0	0.00429435
TCGA-CN-5367	0.00656956	0	0.00295341	0.0100359	0	0.225709	0	0.00323167	0	0	0.029732	0	0	0.244514	0.104913	0.0564273	0.306522	0	0.00939291	0	0	0
TCGA-CN-5369	0.0258725	0	0.010066	0.12883	0	0.124322	0.0677535	0.0511984	0	0	0.0130395	0.0205752	0	0.18109	0.212116	0.106423	0.0278278	0.00293183	0	0.0221813	0	0.00577345
TCGA-CN-5370	0.041442	0	0.00624605	0.0402516	0	0.198817	0.0569365	0.0128169	0	0	0.0314848	0	0.000533176	0.158233	0.119308	0.276987	0.0143628	0	0	0.033898	0	0.00868241
TCGA-CN-5373	0.11544	0	0.0298432	0.0699159	0	0.166299	0.0509698	0.0956659	0.0106155	0	0	0.00298765	0.00896109	0.0637108	0.106957	0.123992	0.0675442	0.0435352	0.028459	0	0	0.0151036
TCGA-CN-5374	0.0357727	0.080168	0.0320066	0.156811	0	0.130089	0.0801917	0.0728194	0.0804518	0	0	0.0193558	0	0.0857937	0.107067	0.0494192	0.0441766	0	0.025878	0	0	0
TCGA-CN-6010	0.0876354	0	0.0891029	0.100711	0	0.162974	0.00969023	0	0	0	0	0.0566693	0	0.119052	0.123385	0.0920274	0.0423008	0	0.116452	0	0	0
TCGA-CN-6011	0.000377933	0	0.00311849	0.12165	0	0.248956	0.0433637	0	0	0	0.103074	0.0111064	0.00405972	0.241366	0.0703926	0.125835	0	0	0.0256804	0	0	0.00101912
TCGA-CN-6012	0.0415934	0	0.0267252	0.100068	0	0.172116	0.023863	0.053353	0.0598696	0	0.0696325	0	0	0.174326	0.113018	0.134853	0.0119044	0	0.00858917	0	0	0.0100891
TCGA-CN-6013	0.000721665	0	0.0116914	0.10308	0	0.161883	0.102269	0.0806318	0.0114078	0	0.072168	0	0.000117416	0.141042	0.148371	0.0936214	0.00877156	0.0313543	0.032624	0	0	0.000246234
TCGA-CN-6016	0.00660344	0	0.00394601	0.00623283	0	0.0401276	0.00393163	0.0577768	0.0723573	0.0154855	0.0442717	0.02266	0	0.427747	0.067505	0.0897325	0.027393	0.005392	0.108838	0	0	0
TCGA-CN-6017	0.0398644	0	0.0038785	0.227625	0	0.187423	0.0288067	0.0523685	0.0155885	0	0.0175405	0.0347791	0	0.0777504	0.111667	0.0853485	0.0382971	0	0.0716214	0	0	0.00744106
TCGA-CN-6018	0.00178766	0	0.00430487	0.066912	0	0.219048	0.0355092	0	0	0	0.0392744	0	0	0.251989	0.118649	0.0652988	0	0.0826667	0	0.09736	0	0.0172002
TCGA-CN-6019	0.0536091	0	0.0111347	0.0853401	0	0.034739	0.0226374	0.0148589	0.0206758	0	0	0.00265894	0	0.555228	0.0124083	0.144695	0.00250527	0.00884913	0.0306607	0	0	0
TCGA-CN-6020	0.0147734	0	0.0200439	0.0127554	0	0.0883934	0.0366392	0.0422829	0.0147836	0	0.0324839	0	0	0.451306	0.0627324	0.0616186	0	0.0953394	0.0259174	0	0	0.0409305
TCGA-CN-6021	0.152748	0	0.230692	0.128881	0	0.0855016	0.0215226	0.0161626	0.0132569	0	2.86918e-05	0	0.0167698	0.0702416	0.00391497	0.0676167	0.0296869	0.0488708	0	0.0496784	0	0.0644277
TCGA-CN-6022	0.0123717	0	0.000679965	0.00490955	0	0.0695616	0.00610986	0.0259856	0.0681568	0	0	0.0179187	0	0.499958	0.0603316	0.137593	0.0857665	0	0.0106568	0	0	0
TCGA-CN-6023	0.0314701	0.00124446	0	0.390979	0	0.0169722	0.081416	0.035853	0.0190743	0	0.0247971	0	0.0200011	0.078736	0.0869785	0.140409	0.00609433	0.0152379	0.0507372	0	0	0
TCGA-CN-6024	0	0	0.0112566	0.0345448	0	0.141465	0	0.0136625	0	0	0	0	0	0.42654	0.0683503	0.0958223	0.0727023	0	0	0.116338	0.0193179	0
TCGA-CN-6988	0.106488	0	0.0179098	0.11031	0	0.146033	0	0	0.0579681	0	0	0	0.00560688	0.164425	0	0.063726	0	0.0921414	0	0.21487	0.00900789	0.0115133
TCGA-CN-6989	0.002559	0	0.00177985	0.0031519	0	0.182108	0.0113682	0.007985	0.0245056	0	0.034259	0	0	0.542956	0	0.0479201	0.0449795	0.0884917	0.00643304	0.00150315	0	0
TCGA-CN-6992	0.160033	0	0.0315669	0.0637233	0	0.0464027	0.0375972	0.0259209	0.045293	0	0.00668087	0	0	0.338165	0.0418994	0.17532	0.0173004	0	0	0	0.0100968	0
TCGA-CN-6994	0	0.00422186	0	0.0402705	0	0.132783	0	0.03708	0.0014355	0	0.0277579	0.00442386	0.00854294	0.565094	0.00947985	0.0922489	0.0124301	0.0579662	0	0.0062656	0	0
TCGA-CN-6995	0.00321082	0	0.00616417	0.227564	0	0.164176	0.0633904	0.0650664	0.00367218	0	0.0817655	0.0126305	0	0.111938	0.121434	0.11418	0.020609	0.00288527	0.00131323	0	0	0
TCGA-CN-6996	0.00791906	0	0.0342205	0.024494	0	0.28515	0.0703561	0.00120465	0.00391342	0	0.0648138	0	0	0.137724	0.119694	0.134307	0.0127571	0.0344273	0.0676207	0	0	0.00139877
TCGA-CN-6997	0.0640913	0	0.0286233	0.0270148	0	0.174973	0.00147348	0.0287143	0.0129053	0	0.030964	0.00529705	0	0.314184	0.0554204	0.160795	0.0131774	0.0209055	0.0614613	0	0	0
TCGA-CN-6998	0	0	0.00564394	0.0829882	0	0.170993	0.082822	0	0	0	0.0783004	0	0	0.28739	0.135235	0.0894887	0.0232913	0.0361946	0	0.00644355	0	0.00120873
TCGA-CN-A497	0.0729962	0	0.0979305	0.035142	0	0.275754	0.0424088	0.058692	0.00681743	0	0.0309603	0	0.00725367	0.100628	0.0287836	0.0756228	0.0212583	0.0651737	0	0.0740885	0	0.00649004
TCGA-CN-A498	0.0122051	0	0.163329	0.11784	0	0.0643601	0.0562076	0.108396	0	0	0.0109704	0.0218681	0.00466634	0.116683	0.101488	0.0474629	0.0794976	0.0555031	0.0395237	0	0	0
TCGA-CN-A499	0.00676297	0	0.0189682	0.200304	0	0.0462004	0.172406	0.0650084	0.000858268	0	0.0918647	0	0.00607731	0.0418757	0.177915	0.104543	0.0040333	0.0396209	0.0214631	0	0	0.00209773
TCGA-CN-A49A	0.188099	0	0.018411	0.019772	0	0.0441666	0.0262138	0.0232966	0.0179777	0	0.0525569	0	0	0.415733	0.0262179	0.0484221	0	0	0	0.118221	0.00091193	0
TCGA-CN-A49B	0.0407717	0	0.00919986	0.116293	0	0.15268	0.080424	0.0772638	0.0348907	0	0.0618081	0	0	0.147272	0.136154	0.121085	0	0.0141302	0.0080291	0	0	0
TCGA-CN-A49C	0.00873188	0.0235143	0.0445923	0.0989348	0	0.121604	0	0.0949216	0.0551779	0	0	0.0723256	0.0113192	0.0547803	0.0954184	0.0817536	0.127032	0.0340177	0.0758761	0	0	0
TCGA-CN-A63T	0.0447981	0	0.0280695	0.0774222	0	0.240599	0.100493	0.00196493	0.00165087	0	0.0808103	0	0	0.134065	0.143826	0.0840429	0.00423835	0.0280046	0	0.0236714	0	0.00634405
TCGA-CN-A63U	0.0241693	0.00155268	0.183405	0.0332117	0	0.024227	0	0.112944	0.00988768	0	0.0219381	0.00495419	0.0056551	0.0806336	0.121803	0.0405196	0.0261272	0.0546878	0.224066	0.0204592	0	0.00975889
TCGA-CN-A63V	0.00588234	0.00165141	0.00103425	0.0686346	0	0.0535468	0.000672404	0.0362893	0.075937	0	0.0152914	0	0	0.567036	0.0243258	0.0398519	0.00548657	0	0	0.0836497	0	0.020711
TCGA-CN-A63W	0	0	0.00997771	0.160021	0	0	0.0330778	0.0744123	0	0	0.021902	0.0706461	0	0.33441	0.117264	0.150611	0.00579018	0	0.0123689	0.00951792	0	0
TCGA-CN-A641	0	0.0153347	0.157178	0.017196	0	0.0243992	0.0240455	0.059996	0	0	0	0.0061519	0	0.190567	0.0605727	0.111966	0.105555	0.0258283	0.132561	0	0.016996	0.0516526
TCGA-CN-A642	0.00108251	0	0.0004248	0.243631	0	0.069654	0.20363	0.0105233	0.00234748	0	0.0486523	0	0.00431779	0	0.158173	0.102052	0.103542	0	0.0519701	0	0	0
TCGA-CN-A6UY	0.0171163	0	0.00480338	0.36229	0	0.0780715	0.109296	0.0298758	0.0292218	0	0.0177447	0.068774	0	0.137522	0.0141949	0.0388747	0.0181884	0.0207998	0.0477898	0	0	0.005436
TCGA-CN-A6V3	0.104594	0	0.114175	0.011376	0	0.127099	0.0751815	0.0208583	0	0	0.0180768	0	0	0.198466	0.1579	0.0805572	0.0281347	0.0577246	0.00236698	0	0	0.00349057
TCGA-CN-A6V6	0.0669862	0	0.0343613	0.307766	0	0.144846	0.119806	0.0811696	0.0208077	0	0.0020863	0	0.0111998	0.0452848	0.0768348	0.0606536	0.00790393	0.0101408	0.00979702	0	0	0.000355897
TCGA-CN-A6V7	0.108819	0	0.0184408	0.180935	0	0.146746	0.163519	0.0692741	0.0117898	0	0.0334296	0	0.00377105	0.039347	0.11259	0.0622069	0.0352097	0.0025227	0	0.0113987	0	0
TCGA-CQ-5323	0	0	0.0877706	0.201099	0	0.064543	0.10115	0.0583914	0.0270952	0	0.00764123	0	0	0.12359	0.128439	0.085513	0.0340271	0.0688017	0.0101518	0	0	0.0017877
TCGA-CQ-5324	0	0	0.0369385	0.152527	0	0.0526288	0.0475974	0.0427792	0.0205852	0	0.0906519	0	0	0.204105	0.119587	0.140528	0.010391	0.0394171	0.0395444	0	0.00271987	0
TCGA-CQ-5325	0.0518539	0	0.00837662	0.230543	0	0.0443351	0.143225	0	0.0103322	0	0.0468906	0	0	0.094641	0.119426	0.120813	0.0266752	0.0192482	0.0756817	0	0	0.00795859
TCGA-CQ-5326	0.0108091	0	0.00138717	0.018528	0	0.0496075	0.000790911	0.0054654	0.00130169	0	0.0118313	0	0	0.543775	0.0440948	0.0594762	0	0.0229652	0	0.194593	0.0105715	0.0248026
TCGA-CQ-5327	0.0243921	0	0.00432621	0.248766	0	0.0764849	0.102105	0.00213587	0.00941667	0	0.0373276	0.0157061	0.00306122	0.0839817	0.124632	0.157588	0.0351482	0.00396005	0.0641991	0	0	0.0067693
TCGA-CQ-5329	0.00975028	0	0.00501867	0.0109541	0	0.208729	0.0557964	0.031167	0	0	0.0176078	0.0129357	0	0.263422	0.143083	0.166898	0.0180741	0	0.05106	0	0	0.00550393
TCGA-CQ-5330	0.0299496	0	0.00284858	0.0619982	0	0.21141	0.0651068	0.0106689	0	0	0.0189192	0.0256714	0	0.113624	0.158655	0.208125	0.0288365	0	0.0570593	0	0	0.00712781
TCGA-CQ-5331	0.0327169	0	0.0109473	0.130132	0	0.132214	0.0972669	0.0566018	0.000751496	0	0.0329857	0.029814	0.0132325	0.0547406	0.188201	0.114966	0.0331689	0.01663	0.0420731	0	0	0.0135578
TCGA-CQ-5332	0.0194288	0	0.018061	0.0360538	0	0.163575	0.0224733	0.0188623	0.0134141	0	0.0366653	0	0	0.380455	0.0205832	0.179602	0.0113599	0.0208326	0	0.0586339	0	0
TCGA-CQ-5333	0	0.00371964	0.000876884	0.12276	0	0.0722431	0.0664421	0.0446204	0.0720995	0	0.043491	0	0.0207724	0.113358	0.153743	0.201126	0.0554172	0	0.0293315	0	0	0
TCGA-CQ-5334	0.0161489	0	0.0028924	0.200999	0	0.0945499	0.0963408	0.0147243	0.017003	0	0.0964337	0	0.00628799	0.114605	0.192293	0.109114	0.011209	0	0.0273989	0	0	0
TCGA-CQ-6218	0.0390376	0	0.0545217	0.0465969	0	0.25265	0.0629802	0.0148254	0	0	0.024101	0	0	0.198048	0.0807911	0.143824	0.00650569	0.0254937	0.0355247	0.0014408	0	0.0136597
TCGA-CQ-6219	0.0054481	0	0.0127824	0.162212	0	0.0494123	0.150831	0.036068	0	0	0.0228948	0.00557992	0.0167052	0.135569	0.1636	0.094615	0.0463003	0	0.0979822	0	0	0
TCGA-CQ-6220	0.00792077	0	0.00606301	0.134378	0	0.00771374	0.074423	0.0671514	0.000295843	0	0.00767795	0	0	0.261783	0.123872	0.143323	0.0213545	0.121734	0.0213974	0	0	0.000912264
TCGA-CQ-6221	0	0	0	0.00733849	0	0.171134	0.00394243	0	0	0	0.0575625	0.0062272	0	0.373051	0.0140688	0.298813	0	0.0219314	0	0.0459311	0	0
TCGA-CQ-6222	0	0.00084504	0.000733881	0.140311	0	0.0375195	0.0129289	0.0297333	0.0486837	0	0	0.0215716	0	0.380275	0.10332	0.104708	0.062543	0.00817473	0.0450962	0	0	0.00355762
TCGA-CQ-6223	0.0769243	0	0.0605485	0.0600465	0	0.08633	0.0495808	0.0480395	0.0047244	0	0.0378039	0	0	0.306429	0.0672513	0.0633786	0.00791903	0.10628	0.0211459	0	0	0.0035983
TCGA-CQ-6224	0.00477141	0	0	0.0316027	0	0.263654	0.0016444	0.00549391	0.0313653	0	0.0250244	0.00213203	0	0.226571	0.10962	0.107101	0.147996	0.00568781	0.0373365	0	0	0
TCGA-CQ-6225	0	0.0126115	0	0.0279463	0.0296081	0.0147121	0	0	0.0286335	0	0.0485644	0	0	0.537478	0.0215593	0.144064	0.0774909	0.0249461	0.0280378	0	0	0.00434818
TCGA-CQ-6227	0.08113	0	0.0236675	0.0566767	0	0.0770506	0.0182057	0	0.0241352	0	0.0323648	0	0	0.357982	0.119607	0.144076	0.0530441	0.0012713	0.00961879	0.00117029	0	0
TCGA-CQ-6228	0.14821	0	0	0.03217	0	0.133968	0.00971401	0.0335477	0.00391072	0	0.087409	0	0	0.311527	0.0134826	0.0299528	0.0148482	0.00846151	0	0.170803	0.00199558	0
TCGA-CQ-6229	0.0448068	0	0.00719794	0.167632	0	0.0793844	0.0643939	0.0183765	0.00339268	0	0.00863829	0.0430211	0.00898189	0.139092	0.165877	0.0793531	0.0664906	0.0376891	0.062632	0	0	0.00304039
TCGA-CQ-7063	0.0161264	0	0.00379856	0.155553	0	0.104155	0.116232	0.0633595	0.0154921	0	0.0504979	0.00623169	0	0.141213	0.128237	0.0934735	0.0565437	0.00679242	0.0420317	0	0	0.000261488
TCGA-CQ-7065	0.00713123	0	0.00255211	0.00421376	0	0.213021	0	0.0188824	0	0	0	0.0932506	0.037015	0.115288	0	0	0.278502	0.133027	0.0582573	0	0.0304922	0.00836697
TCGA-CQ-7068	0	0.026489	0.00344355	0.254193	0	0.0822226	0.128584	0.0882954	0	0	0.0645452	0.012932	0.014974	0.0645044	0.136207	0.0615622	0.0210859	0.00534678	0.0292076	0	0	0.00640826
TCGA-CQ-7069	0.00445738	0	0.00601381	0.00273476	0	0.228225	0	0	0	0	0.0469439	0	0	0.314301	0.0249116	0.0112491	0	0.22164	0	0.126634	0	0.0128892
TCGA-CQ-7071	0.00985308	0	0.00785004	0.0939484	0	0.0960198	0.0763497	0.0864189	0	0.0188557	0	0.0203635	0	0.197797	0.153533	0.149999	0.0520392	0.0205461	0	0	0.00798357	0.00844251
TCGA-CQ-7072	0	0	0.000833547	0.0169629	0	0.101611	0	0.0214642	0.0400425	0	0.0234295	0	0	0.396173	0	0.161694	0.110041	0.127483	0.000265151	0	0	0
TCGA-CQ-A4C6	0.0261698	0	0.00233261	0	0	0.22426	0.0236099	0.0325232	0	0	0.0292018	0.028074	0.00069676	0.160337	0.24462	0.0658118	0.0332256	0.0680551	0.0553072	0	0	0.00577592
TCGA-CQ-A4C7	0.00265958	0.00104867	0.000389951	0	0	0.188127	0.00775863	0.0675248	0	0	0.0834068	0	0	0.372762	0.158592	0.0268404	0	0.00580075	0	0.0809886	0	0.00410053
TCGA-CQ-A4C9	0.0294616	0	0.202537	0.0357738	0	0.0547558	0.00886392	0.0563241	0.0205806	0	0	0.00996333	0	0.260787	0.0544622	0.150924	0.0173656	0.0248301	0.0733712	0	0	0
TCGA-CQ-A4CA	0.0138862	0	0.00605126	0.187739	0	0.0140352	0.082222	0.0749643	0	0	0.0315816	0.034494	0.0101475	0.0736139	0.167619	0.134909	0.0753061	0.0290642	0.0643662	0	0	0
TCGA-CQ-A4CB	0.0451576	0	0.00503661	0.0221306	0	0.215684	0.0248964	0	0	0	0.0491205	0	0.00613762	0.210574	0.10023	0.106514	0.00616304	0.11117	0	0.0875113	0	0.00967438
TCGA-CQ-A4CD	0.000415122	0	7.95365e-05	0.0607903	0	0.151324	0.0715834	0	0	0	0.0437975	0	0	0.191481	0.238823	0.0717434	0	0.106321	0	0.0592924	0	0.00434963
TCGA-CQ-A4CE	0.064211	0	0.00748435	0.15966	0	0.113264	0.115749	0.103698	0	0	0.0318087	0	0.0144783	0.142578	0.116004	0	0.058864	0.0722001	0	0	0	0
TCGA-CQ-A4CG	0.0538127	0	0.0177424	0.00127238	0	0.247653	0	0.025336	0	0	0	0.0377196	0	0.208419	0.184175	0.0223244	0.0335019	0.0236561	0	0.144387	0	0
TCGA-CQ-A4CH	0.0366514	0	0.0143608	0	0	0.0870583	0	0.00618758	0	0	0.0248212	0	0	0.626725	0.0283907	0.0630152	0	0.0145165	0	0.066354	0	0.0319197
TCGA-CQ-A4CI	0.0350019	0	0.0125886	0.0464735	0	0.000843482	0.00349846	0.0908742	0	0.0131803	0.0243938	0	0	0.450039	0	0.138558	0.00669942	0.0650444	0	0.102369	0.0104361	0
TCGA-CR-5243	0.0215579	0	0.0259443	0.140889	0	0.288116	0.00901134	0.0598965	0.096604	0	0.0044474	0.0218333	0.00506683	0.127646	0.0493267	0.0191781	0.0234412	0.0237931	0.0832486	0	0	0
TCGA-CR-5247	0.00537017	0	0.0302034	0.0114294	0	0.203785	0	0	0	0	0.00910988	0	0	0.584603	0.010651	0.0465716	0	0.0189165	0.0615467	0.0178137	0	0
TCGA-CR-5248	0.0508666	0	0.00203519	0.251587	0	0.0254618	0.113146	0.0133781	0.0378783	0.0485744	0.037495	0.0359916	0	0.172648	0.057755	0.0717805	0.0180351	0	0.0633675	0	0	0
TCGA-CR-5249	0.139547	0.0175731	0.104838	0.116025	0	0.158472	0.0238087	0.0696645	0.0981716	0	0	0	0	0.0654179	0.0446031	0.0446965	0.053638	0.0468396	0.015904	0	0	0.000800888
TCGA-CR-5250	0.0223678	0	0.0395587	0.0429529	0	0.289231	0.0424466	0.0867361	0.121097	0	0.0376044	0	0	0.213402	0.0423074	0.00518988	0.00981933	0.0188717	0.0284147	0	0	0
TCGA-CR-6467	0.0752138	0	0.0211219	0.255007	0	0.163671	0.07648	0.0216136	0.0584767	0	0	0.0325713	0.0106269	0.061235	0.102793	0.0333382	0.0254969	0	0.0562752	0	0	0.00607967
TCGA-CR-6470	0.0897482	0	0.107773	0.142631	0	0.175535	0.0250784	0.0846567	0.0612469	0	0	0.0178013	0	0.0930968	0.0903549	0.0424272	0.0116108	0	0.0555377	0	0	0.00250214
TCGA-CR-6471	0.070652	0	0.0324319	0.193868	0	0.191252	0.0918793	0.0102396	0.0508199	0	0.0220506	0	0	0.0828116	0.0502306	0.0657135	0.0707629	0.026163	0.031711	0	0	0.00941473
TCGA-CR-6472	0.121442	0	0	0.149087	0	0.195854	0.0263896	0.0726593	0.0149743	0.0137895	0	0.0525867	0.00276746	0.0213761	0.170156	0.0250248	0.0225101	0	0.111382	0	0	0
TCGA-CR-6473	0.055487	0	0.00846101	0.07531	0	0.248006	0.0524186	0.106099	0.0834626	0	0.043734	0	0.00510004	0.0380599	0.123282	0	0.0237331	0.13052	0.00632735	0	0	0
TCGA-CR-6474	0.0219935	0	0.0147475	0.0283948	0	0.183631	0.0546714	0.0169273	0	0	0.0582294	0	0	0.211182	0.0819318	0.063824	0.0270423	0.0510184	0	0.110504	0	0.075903
TCGA-CR-6477	0.0104326	0	0.0565653	0.0240266	0	0.238254	0.0417993	0.00176954	0.00830236	0	0.0297391	0	0.0014545	0.262508	0.00786558	0.0581378	0.0847636	0.161722	0.0121946	0	0	0.000465435
TCGA-CR-6478	0.0287599	0	0.00267926	0.123739	0	0.194176	0.0842654	0	0	0	0.0213207	0.0485407	0	0.144702	0.175112	0.111606	0.0174832	0.011421	0.01344	0	0	0.0227537
TCGA-CR-6480	0	0	0.0586484	0.146339	0	0.185497	0.072376	0.0834519	0.0324426	0	0.0293599	0	0	0.029637	0.0689443	0.0616923	0.0162257	0.176265	0.0359753	0	0	0.00314565
TCGA-CR-6481	0.141287	0	0.0660129	0.149421	0	0.112037	0.0406615	0.0563352	0.065646	0	0	0.0100788	0	0.172673	0.0861819	0.0486651	0.0165124	0	0.0344883	0	0	0
TCGA-CR-6482	0.117805	0	0.145046	0.120372	0	0.142317	0.0535119	0.0156266	0.102859	0	0.0118316	0	0	0.0944523	0.0817569	0.0872413	0.0159912	0	0.00443057	0	0	0.00675749
TCGA-CR-6484	0.0182093	0	0.0576966	0.0868394	0	0.116939	0.0418714	0.040692	0.0280552	0	0	0.0406299	0	0.272073	0.111607	0.0966192	0.0311696	0	0.0434117	0	0	0.0141869
TCGA-CR-6487	0.0464283	0	0.0636441	0.350067	0	0.080653	0.110714	0.0571791	0.0255706	0	0.0111654	0	0	0.036644	0.0796488	0.0898457	0.0205807	0.00228598	0.0255735	0	0	0
TCGA-CR-6488	0.00607617	0	0.000819217	0.0353568	0	0.0893754	0.013655	0.0306808	0.0292593	0	0	0.0167529	0	0.556424	0.0295765	0.120805	0.0345035	0	0.0343271	0	0	0.00238817
TCGA-CR-6491	0.0198616	0	0.0562432	0.230574	0	0.0824688	0.126947	0.011973	0.000560088	0	0	0.0430085	0.00314759	0.184962	0.0921618	0.0258738	0.03193	0.0374234	0	0.0528649	0	0
TCGA-CR-6492	0.0931921	0	0.141798	0.0211318	0	0.165552	0.0308696	0.0122564	0	0	0	0.0418747	0.000456663	0.137043	0.116706	0.0781953	0.0218588	0.0258662	0.0719451	0	0	0.0412543
TCGA-CR-6493	0.00477347	0	0.0400512	0.0460866	0	0.152901	0.0729028	0	0	0	0.0501376	0.000368655	0	0.280605	0.0890719	0.0948745	0.00108154	0.0818461	0	0.0668012	0	0.0184986
TCGA-CR-7364	0	0	0.0869293	0.0195235	0	0.203908	0.0373047	0.0446118	0.0114481	0	0.0032604	0.00519739	0	0.0852805	0.0604433	0.0700509	0.100451	0.133822	0.0191241	0.0587798	0	0.0598646
TCGA-CR-7365	0.0178403	0	0.00913829	0	0	0.216489	0.0146578	0	0	0	0.0640038	0	0	0.442426	0.102273	0.109822	0.000168274	0	0.0231819	0	0	0
TCGA-CR-7367	0.145529	0	0.105875	0.0281461	0	0.239044	0	0	0	0	0.0199393	0	0	0.22662	0.101029	0.0878038	0.0240286	0	0.00154379	0.0097024	0	0.0107395
TCGA-CR-7368	0.0856363	0	0.0715334	0.0272656	0	0.1699	0.0669828	0.0379008	0.0140406	0.00702146	0	0.0602318	0	0.153105	0.0787385	0.0707226	0.00714489	0.029463	0.11453	0	0	0.00578374
TCGA-CR-7369	0.020138	0	0.0363646	0.106656	0	0.155371	0.115235	0	0	0	0.0512767	0	0	0.239868	0.0491423	0.0989371	0.0363667	0.025153	0.00693739	0.0492157	0	0.00933922
TCGA-CR-7370	0.100434	0	0.0879214	0.119641	0	0.133784	0.104972	0.0392442	0.00678288	0	0	0.0293435	0	0.100158	0.0669454	0.0976752	0.00142152	0.0382127	0.0734646	0	0	0
TCGA-CR-7371	0.142279	0	0.0510282	0.0871898	0	0.218011	0.0350663	0	0.00505628	0	0.0666541	0	0.014673	0.162477	0.0496774	0.0482658	0.00870698	0.0374954	0	0.0327349	0	0.0406839
TCGA-CR-7372	0.146771	0	0.0463375	0.0942675	0	0.155194	0.00137916	0.0230144	0.00205886	0	0	0	0.0330431	0.239821	0.00831978	0.100483	0	0.0764912	0.0128386	0.0527701	0	0.00721172
TCGA-CR-7373	0	0.0182786	0.013058	0.114048	0	0.161057	0.095358	0.0566653	0	0	0.0500562	0.03549	0.0108405	0.205456	0.105449	0.0672217	0.0228122	0.00626595	0.0379433	0	0	0
TCGA-CR-7374	0.0277811	0	0.132469	0.0942237	0	0.138834	0.0720455	0.0305905	0.100739	0	0.011703	0	0	0.068794	0	0.166439	0.019664	0.111742	0.0249755	0	0	0
TCGA-CR-7376	0.0744786	0	0.0109306	0.071012	0	0.246925	0.0356835	0.0742147	0	0	0.0321803	0	0	0.15571	0.115527	0.123216	0.0170023	0	0.0360572	0	0	0.00706381
TCGA-CR-7377	0.101034	0	0.00760965	0.0991506	0	0.236733	0.0506648	0.0296621	0.00649046	0	0.0366321	0	0	0.104429	0.122491	0.0865845	0.040965	0	0.0729827	0	0	0.0045717
TCGA-CR-7379	0.00751676	0	0.0593332	0.017189	0	0.156807	0	0	0	0	0.0553646	0	0	0.40476	0.0427034	0.0772876	0.00962313	0	0	0.0893372	0.00250653	0.0775718
TCGA-CR-7380	0.0347606	0	0	0.105118	0	0.231867	0	0	0.00581842	0	0	0	0	0.205607	0.0895572	0.165447	0.0553977	0.00418181	0.0402848	0.0619607	0	0
TCGA-CR-7382	0.0513108	0	0.00679321	0	0	0.162446	0.111794	0.0531512	0	0	0.0820329	0	0	0.12335	0.195036	0.117713	0.00394272	0.00887682	0.0495159	0	0.00119765	0.0328392
TCGA-CR-7383	0.0253961	0	0.00343595	0.0902935	0	0.155051	0.00116347	0.0586747	0.0272387	0	0	0.0441822	0.00416985	0.177984	0.119754	0.121676	0.0956799	0	0.0693006	0	0	0.00600041
TCGA-CR-7385	0.125299	0	0.0546194	0.111249	0	0.253028	0.0277164	0.0551096	0.0366627	0	0.0223241	0	0.0114297	0.0705756	0.0973549	0.0504358	0.0390634	0.0124134	0.0237661	0	0	0.00895283
TCGA-CR-7386	0.0159404	0	0.00283501	0.0788633	0	0.228119	0.021934	0.00517164	0.0185088	0	0.0271164	0	0	0.189707	0.0959523	0.184498	0.0536203	0	0.0676753	0	0	0.0100587
TCGA-CR-7388	0.105757	0	0.15691	0.0902923	0	0.11857	0.0385327	0	0.0255533	0	0.0595274	0	0	0.129466	0.0289592	0.0819693	6.75265e-05	0.0290186	0	0.0700286	0	0.0653475
TCGA-CR-7389	0.0871689	0	0.348926	0.0516799	0	0.115801	0.0246048	0.0173881	0	0	0	0	0.0372779	0.00622905	0.0161031	0.101935	0.119366	0.0445688	0.00116436	0.017338	0	0.0104491
TCGA-CR-7390	0.0156706	0	0.00952795	0.00856855	0.0147472	0.146739	0	0	0	0	0.0567876	0	0	0.48477	0.00251975	0.016277	0	0.0144569	0	0.108834	0.00793701	0.113164
TCGA-CR-7391	0.131178	0	0.0406559	0.111458	0	0.153348	0	0.0379749	0.0638549	0	0.0336419	0	0	0.157462	0.0632087	0.0852671	0.00603494	0.0340834	0.0584146	0.00556092	0	0.0178556
TCGA-CR-7392	0.0136428	0	0.066706	0.100679	0	0.242415	0.0488782	0.0360413	0.0121467	0	0.0577099	0	0	0.218619	0.0702983	0.053712	0.00409685	0.0273511	0.0380072	0	0	0.00969712
TCGA-CR-7393	0.104715	0	0.00236455	0.147317	0	0.269471	0.0939709	0.0398476	0.0192694	0	0.00312985	0	0.0144106	0.00981092	0.0471556	0.107035	0.0451593	0.0321867	0.0394396	0.0122596	0	0.0124589
TCGA-CR-7394	0.0422939	0	0.0364378	0.235773	0	0.192656	0.0816474	0.0484434	0.0245759	0	0.0659166	0	0	0.0778199	0.0718125	0.0498861	0.0206439	0.0249427	0.00755872	0.00461351	0	0.0149783
TCGA-CR-7395	0.0505507	0	0.0532019	0.129605	0	0.156402	0.142939	0.0259901	0.0136989	0	0.0381476	0.00583376	0	0.10099	0.0691626	0.0932031	0.00519064	0.0535687	0.0464986	0	0	0.0150178
TCGA-CR-7397	0.0129408	0	0.00107796	0.0830219	0	0.201915	0.0168808	0.0382033	0.017848	0	0	0	0	0.2728	0.135081	0.102498	0.0478703	0	0.0481358	0.0163312	0	0.00539539
TCGA-CR-7398	0.0203267	0	0.00475349	0.0427551	0	0.25207	0.0209375	0	0	0	0.0498863	0	0	0.214705	0.0176203	0.138651	0.00733275	0.0675448	0.135466	0	0	0.0279517
TCGA-CR-7399	0.0317422	0	0.00595744	0.1906	0	0.205733	0.0925106	0.0305926	0.0178247	0	0.0182435	0	0	0.062929	0.177875	0.065369	0.0399433	0.00115727	0.0464812	0	0	0.0130419
TCGA-CR-7401	0	0.0434519	0	0.0312304	0	0.208158	0.00701841	0.00912878	0.00707043	0	0	0.00731732	0.00887473	0.0993188	0.10511	0.0782224	0.0948779	0.130985	0.155438	0	0	0.0137981
TCGA-CR-7402	0.0569071	0	0.272437	0.0668271	0	0.117684	0.124569	0.0367817	0	0	0.021904	0.00575091	9.62143e-05	0.121858	0.044854	0.0224533	0.0282068	0.0127082	0.0552284	0	0	0.0117349
TCGA-CR-7404	0.017188	0.0204533	0.0135624	0.124811	0	0.167511	0.0540384	0.0596089	0.0382098	0	0.0280047	0.00493082	0	0.150837	0.122992	0.133353	0	0.0270745	0.0371912	0	0	0.000233717
TCGA-CV-5430	0.00784242	0	0.0675839	0.0980014	0	0.135624	0.0585603	0.027698	0.0530784	0	0.0179844	0	0.00295465	0.0884167	0.154661	0.0842705	0.0999621	0.0415439	0.0618184	0	0	0
TCGA-CV-5431	0.00222494	0.0119215	0.0360874	0.140051	0	0.235049	0.0405419	0.0718546	0.037531	0	0.0143714	0	0	0.155093	0.0838063	0.0224491	0.0410227	0	0	0.105548	0	0.00244797
TCGA-CV-5432	0.128786	0	0.214896	0.101526	0	0.114145	0.0649642	0.0114563	0.00141153	0	0	0.0118859	0.00645666	0.0815178	0.078346	0.0719483	0.0668574	0	0.0458026	0	0	0
TCGA-CV-5434	0.0237308	0	0.00484453	0.0370451	0	0.12991	0.00713268	0.0281849	0.036544	0.0174963	0	0.00259418	0	0.434304	0.0910575	0.148953	0.00217909	0	0.0336344	0	0	0.00238975
TCGA-CV-5435	0	0	0.0045801	0.0306396	0	0.296861	0	0	0	0	0.00493523	0.0608219	0	0.36688	0.0544888	0.0918132	0.0283652	0	0.0606154	0	0	0
TCGA-CV-5436	0	0	0.0358484	0.0921035	0	0.244382	0.0443231	0	0	0	0.0336574	0	0	0.174637	0.133017	0.0995446	0.0533204	0.0563701	0.0327959	0	0	0
TCGA-CV-5439	0.0377563	0	0.0180999	0.195388	0	0.0833512	0.137877	0.0497214	0.0100315	0	0	0.0122414	0.00187527	0.0745881	0.177451	0.0571146	0.100412	0	0.0398653	0	0	0.00422791
TCGA-CV-5440	0.0174013	0	0.00391948	0.0294817	0	0.0993424	0.0316426	0.0334808	0.00201871	0	0.0243251	0.015316	0	0.287405	0.170307	0.136129	0.0863152	0	0.0629154	0	0	0
TCGA-CV-5441	0.0130916	0	0.0780253	0.164032	0	0.130226	0.0621638	0.0489728	0	0	0.0291044	0.00492316	0	0.169625	0.140235	0.0831802	0.0535998	0	0.0190284	0	0	0.00379223
TCGA-CV-5442	0.00444956	0	0.0193095	0.160283	0	0	0.0913906	0.137948	0	0	0.0152123	0.0199563	0	0.314125	0.0113433	0.0477307	0.108089	0.0314753	0.00811865	0	0	0.0305687
TCGA-CV-5443	0.0028127	0	0.0585045	0.170237	0	0.0833644	0.0691819	0.0482334	0.0456091	0	0.0468698	0	0	0.181199	0.104094	0.152902	0.0138217	0	0.0231701	0	0	0
TCGA-CV-5444	0.000494038	0	0.00560791	0.0242513	0	0.151767	0.0610526	0.0257397	0.0291793	0	0.0485366	0	0	0.187949	0.175684	0.152572	0.0703461	0	0.0668207	0	0	0
TCGA-CV-5966	0	0	0.00152458	0.0738275	0	0.205143	0.113618	0	0	0	0.0401976	0	0.012658	0.103025	0.091581	0.181079	0.0585863	0.0939925	0.024768	0	0	0
TCGA-CV-5970	0.0483317	0	0.0933252	0.0703984	0	0.109194	0	0.00223436	0	0	0	0	0.00522208	0.286525	0.0784185	0.123217	0.0595348	0.082344	0	0.0150856	0	0.026169
TCGA-CV-5971	0.0337669	0	0.00226868	0.113722	0	0.188992	0.0391413	0.0431386	0.0191634	0	0	0.00977547	0	0.13035	0.116622	0.137186	0.0147647	0.0121897	0.130181	0	0	0.00873803
TCGA-CV-5973	0	7.52517e-05	0.00816059	0.00699719	0	0.136223	0	0.0377096	0.070051	0	0.0422553	0	0	0.422504	0.0324857	0.116809	0.00433589	0.0177268	0	0.0913838	0	0.0132828
TCGA-CV-5976	0.0115784	0	0.00766905	0	0	0.22442	0	0.00640401	0	0	0.0255859	0.0169167	0	0.36054	0.116393	0.0947641	0.0708364	0.0145506	0	0.050342	0	0
TCGA-CV-5977	0	0	0.0164886	0.02735	0	0.251708	0	0	0	0	0.0231896	0.0490517	0.000817524	0.265048	0.233002	0.0472174	0.0178123	0.0157241	0	0.0525904	0	0
TCGA-CV-5978	0.0137999	0	0.00366407	0.017287	0	0.0208211	0.0183561	0.0470599	0.0215481	0.00489457	0.00675935	0	0	0.621628	0	0.101714	0	0.0842847	0.0301926	0	0	0.00799106
TCGA-CV-5979	0	0.0253947	0	0.101297	0	0.168674	0	0	0	0	0	0.0300085	0.0099966	0.206156	0.100767	0.166276	0.0969543	0.0549301	0	0.036158	2.56719e-05	0.00336186
TCGA-CV-6003	0	0	0.00948999	0.0602416	0	0.199354	0.00997779	0	0	0	0.0351273	0.016866	0	0.340012	0.142067	0.0675928	0.034935	0.0541637	0	0.0301729	0	0
TCGA-CV-6433	0.0174482	0	0.00325333	0.442473	0	0.0463217	0.173099	0.0598043	0.00588854	0	0.00486732	0	0	0.0905778	0.0309073	0.0687715	0.00528615	0.0435951	0.0053813	0.00232552	0	0
TCGA-CV-6436	0	0	0.0109515	0.338232	0	0	0.198465	0.0293218	0.0186387	0	0.0630811	0	0.0039872	0.0243029	0.138073	0.150913	0.000751449	0	0.0227116	0	0	0.00057072
TCGA-CV-6441	0	0.0135249	0	0.0602047	0	0.0690374	0.0196353	0.013583	0	0	0	0.0513258	0.0466848	0.0149101	0.165997	0.105311	0	0.306035	0.13375	0	0	0
TCGA-CV-6933	0.0121679	0	0.00167848	0.00619699	0	0.0844838	0	0.000411736	0.00317672	0	0.0199589	0	0	0.752955	0.0106614	0.0614267	0.00224757	0.0371202	0.00751484	0	0	0
TCGA-CV-6934	0.0112335	0	0.00342809	0.179594	0	0.163135	0.0519127	0.000291115	0.0263433	0	0.0258019	0.00205353	0	0.26409	0.136895	0.110026	0.00834345	0.000176365	0.016675	0	0	0
TCGA-CV-6935	0.0990446	0	0.0610865	0.0424577	0	0.0731242	0.018589	0.0118613	0.0330288	0	0	0.00797979	0	0.347759	0.0222506	0.182533	0.00531261	0.0187275	0.032617	0	0.0431876	0.000440782
TCGA-CV-6936	0.0991844	0	0.165466	0.254902	0	0.00406595	0.0750841	0.071859	0	0	0.0480338	0	0.0182661	0.0771717	0.111243	0.015056	0.0226852	0.0180428	0.0187456	0	0	0.000193642
TCGA-CV-6937	0.00524576	0	0.00121719	0.0148864	0	0.102259	0	0.0513268	0.015113	0	0	0.0115128	0	0.617723	0.0415355	0.114686	0.0101304	0	0.0143641	0	0	0
TCGA-CV-6938	0	0.0232263	0.00746469	0.134721	0	0.054536	0.0333519	0.0811279	0.0312632	0	0.0156421	0	0	0.155821	0.135511	0.166511	0.042551	0.0866866	0.0266292	0	0	0.00495757
TCGA-CV-6939	0.166121	0	0.0539132	0.0468775	0	0.252799	0.0208937	0.0501464	0	0	0.00158302	0.0170285	0	0.159877	0.0856922	0.0683159	0.00197924	0.00104849	0.0712269	0	0	0.00249845
TCGA-CV-6940	0	0	0.0202224	0.028501	0	0.215764	0.00621456	0.0574155	0.0107564	0.000323185	0.0136308	0.0288766	0	0.319074	0.0516568	0.065404	0.123125	0.0153315	0.0437042	0	0	0
TCGA-CV-6941	0.0124622	0	0.0246054	0.0382448	0	0.283885	0.0273439	0	0.00545811	0	0.0658783	0	0	0.17216	0.0907077	0.186052	0.0328567	0.0257396	0.0183189	0.0129398	0	0.00334794
TCGA-CV-6942	0.0110998	0	0.0639719	0.164373	0	0.107653	0.0479255	0.0398564	0.0127	0	0.0923835	0	0	0.146779	0.122302	0.150519	0	0.022605	0.0105184	0.00498826	0	0.00232448
TCGA-CV-6943	0.0285746	0	0.0566469	0.309083	0	0.0576035	0.0575648	0.0494025	0.0342996	0	0	0.0173384	0.00584048	0.0310781	0.18485	0.0772774	0.0143526	0	0.0760874	0	0	0
TCGA-CV-6945	0	0	0.0102227	0.0407149	0	0.188596	0.0389506	0	0	0	0.0196406	0.00100827	0	0.491382	0.0113418	0.0634487	0.0075717	0.127123	0	0	0	0
TCGA-CV-6948	0.0187866	0	0.00263432	0.0899556	0	0.096291	0.099753	0.0312298	0	0	0.0217735	0.0364055	0	0.270732	0.132443	0.118659	0.0367614	0	0.0445754	0	0	0
TCGA-CV-6950	0	0.00702768	0	0.0814281	0	0.100275	0.0103417	0.0619506	0.00416521	0	0.00391858	0.0359527	0	0.394609	0.143867	0.115291	0.00665584	0	0	0.0333009	0	0.00121644
TCGA-CV-6951	0.032982	0	0.017702	0.0509599	0	0.235952	0.0379661	0.048809	0.0326391	0	0	0.0350519	0.00311418	0.0563053	0.0525764	0.110294	0.180371	0.00500387	0.100273	0	0	0
TCGA-CV-6952	0.0250504	0	0.00415672	0.0132289	0	0.171116	0.0669441	0.0530531	0.0102193	0.0237257	0	0	0	0.225843	0.172504	0.113903	0.0157042	0.075294	0.026279	0	0	0.00297914
TCGA-CV-6953	0.0104269	0	0.144935	0.164239	0	0.117363	0.0599299	0.0317101	0	0	0.0420752	0	0.0140457	0.163772	0.0359011	0.112009	0.0201599	0.0263892	0	0.0531517	0	0.00389345
TCGA-CV-6954	0.00863523	0	0.00152797	0.102161	0	0.0855579	0.0173243	0.0688942	0.0308922	0	0	0.0438257	0.00488706	0.0937647	0.307356	0.0704601	0.121464	0.0030548	0.0258768	0	0.00927203	0.00504563
TCGA-CV-6955	0	0	0.000520371	0.137256	0	0.0773879	0.031208	0.0576258	0.0451478	0	0	0.0704628	0	0.112867	0.123895	0.0418988	0.235058	0.0287541	0.0324491	0	0	0.00546912
TCGA-CV-6956	0	0.00737477	0.00451124	0	0	0.0224818	0.0124457	0.0405922	0.0239651	0	0	0.0343863	0	0.695746	0.0631501	0.0347138	0	0.0279445	0.0326885	0	0	0
TCGA-CV-6959	0.0580142	0	0.0564628	0.00276317	0	0.234574	0.0427974	0	0	0	0.054291	0	0	0.259007	0.0858762	0.0889606	0	0.0336157	0	0.0607385	0	0.0228991
TCGA-CV-6960	0	0	0.00335502	0	0	0.221282	0.0287578	0	0.0167565	0	0.15913	0	0	0.275802	0	0.0277649	0.0873999	0.00546982	0	0.166109	0.00817359	0
TCGA-CV-6961	0	0	0.00145142	0.0561195	0	0.0955989	0.060058	0.0277244	0	0	0.0386545	0.00818197	0.0243048	0.171538	0.205874	0.0746373	0	0.136825	0	0.0382957	0	0.060737
TCGA-CV-6962	0.0102447	0	0.00235036	0.0257967	0	0	0.00377029	0.0381391	0.0333191	0	0.0733448	0	0	0.566754	0	0.0747357	0.00585553	0	0	0.148692	0.0169983	0
TCGA-CV-7089	0.0124327	0.0026641	0	0.077888	0	0.233856	0	0	0	0	0	0.0153694	0.00670891	0.171573	0.208036	0.0950843	0.114278	0	0.054015	0	0	0.00809597
TCGA-CV-7090	0.0177232	0	0.000471067	0.0694463	0	0.121645	0	0.0379959	0.0106331	0	0.0100517	0	0	0.315487	0.13002	0.261306	0.0171807	0	0	0.00804067	0	0
TCGA-CV-7091	0.00681408	0	0.00597175	0.126331	0	0.129915	0.109112	0.070456	0.00802703	0	0.0178524	0	0	0.217124	0.151933	0.0449217	0.0768311	0	0	0.0240524	0	0.0106596
TCGA-CV-7095	0.00019409	0	0.0329006	0.0531555	0	0.214901	0.0221991	0	0.00205908	0	0.014563	0.0301646	0	0.160434	0.105743	0.178434	0.11151	0.0467712	0.0269707	0	0	0
TCGA-CV-7097	0.00304565	0	0.00267942	0.0223491	0	0.207698	0.0225875	0	0.00183098	0	0.100913	0	0	0.281396	0.0580077	0.240004	0	0.0487483	0	0.0107399	0	0
TCGA-CV-7099	0.0698243	0	0.0238672	0.154647	0	0.10161	0.0288414	0.0465314	0.00920141	0	0.0247235	0.0306382	0	0.181701	0.152489	0.0835377	0	0.0513932	0.0129311	0.017493	0	0.0105714
TCGA-CV-7100	0.00393567	0	0.0102114	0.1368	0	0.149755	0.0645929	0.0715221	0	0	0.0196469	0.0383679	0.00921824	0.0854361	0.205344	0.0990604	0.0289238	0	0.0667967	0	0	0.0103887
TCGA-CV-7101	0.113843	0	0.22889	0.0615305	0	0.0561602	0.0498392	0.0401308	0.00546645	0.00780076	0.010341	0	0	0.173153	0.0789426	0.139069	0.00630207	0	0.0245685	0	0	0.00396279
TCGA-CV-7102	0.00645054	0	0.00271197	0.0441913	0	0.170897	0.0270665	0	0	0	0.0389091	0	3.08476e-05	0.328174	0.129347	0.19528	0.0199162	0	0.0316185	0	0	0.0054068
TCGA-CV-7103	0.0179786	0	0.00251176	0.0213211	0	0.144921	0	0.0428159	0.0582469	0	0	0.0123357	0	0.363896	0.0432827	0.111	0.0941739	0.034168	0.0533486	0	0	0
TCGA-CV-7104	0.0107163	0	0.00101572	0.0252725	0	0.255446	0	0.0286545	0	0	0.0378349	0.0327181	0	0.238154	0.0447926	0.15991	0.0412832	0.0720487	0.0405531	0	0	0.0116006
TCGA-CV-7177	0.177402	0	0.0460123	0.0480981	0	0.135316	0.0128951	0	0.0106294	0	0.00641681	0	0.00834638	0.290407	0.0219252	0.0867957	0.0977559	0	0	0.0489582	0	0.00904247
TCGA-CV-7178	0.031647	0	0.0159399	0.15749	0	0.124521	0.0576036	0.0331882	0.0220247	0	0.0497739	0	0	0.235844	0.0993133	0.0847317	0.0514317	0	0.036491	0	0	0
TCGA-CV-7180	0.0638008	0	0.0400993	0.204534	0	0.184834	0.067757	0	0	0	0	0.0104815	0.00735014	0.133316	0.103267	0.02351	0.106302	0	0	0.0268187	0.015934	0.0119954
TCGA-CV-7183	0.00485809	0	0.0233989	0.132275	0	0.0661917	0.0569942	0.0110109	0	0	0.0293648	0	0	0.343536	0.0843718	0.0311347	0.0738891	0.0429679	0.0813792	0	0	0.0186281
TCGA-CV-7235	0.0336366	0	0.00416174	0.140886	0	0.0961397	0.091931	0.0402039	0.024728	0	0.023365	0.0372464	0.00670514	0.0834851	0.170327	0.0795126	0.0486905	0.0853856	0.033595	0	0	0
TCGA-CV-7236	0.00164312	0	0.0145593	0.047275	0	0.265128	0.00614984	0	0	0	0.0196002	0.00762598	0	0.195421	0.206496	0.0943128	0.0759769	0	0	0.0658121	0	0
TCGA-CV-7238	0.0748374	0	0.074795	0.140573	0	0.160393	0.0300388	0.0396838	0.0123811	0	0.0095108	0	0	0.187826	0.14412	0.0612176	0.0320531	0.00343218	0.0291379	0	0	0
TCGA-CV-7242	0.12282	0	0.139234	0.164723	0	0.101211	0.059184	0.0107948	0.00756513	0	0	0.0464894	0	0.0809736	0.0792304	0.0336687	0.0400034	0	0.10776	0	0	0.00634216
TCGA-CV-7245	0.00117426	0	0.0105409	0.0873518	0	0.19185	0.0411009	0.00583767	0	0	0.0716305	0	0	0.369923	0.00640796	0.0836116	0.0132853	0.067553	0	0.0497332	0	0
TCGA-CV-7247	0.0267082	0	0.000302908	0	0	0.185061	0.0163306	0.00710218	0	0	0.00248152	0.0263189	0	0.568957	0.0536751	0.0591749	0	0.0248815	0.0290063	0	0	0
TCGA-CV-7248	0.169192	0	0.144675	0.084415	0	0.132584	0.0133958	0.015305	0.0297192	0.0144642	0	0.0338692	0	0.185856	0.0521344	0.0756819	0.00152049	0	0.0433027	0	0	0.00388486
TCGA-CV-7250	0.0356837	0	0.0425155	0.125395	0	0.0887574	0.102774	0.0775777	0	0	0.0548804	0	0	0.222288	0.0756626	0.0829054	0	0.0237814	0	0.057185	0	0.0105937
TCGA-CV-7252	0	0	0.0576556	0.0625966	0	0.166495	0.00691654	0.018631	0.0101582	0	0.0183407	0.0361738	0	0.225155	0.0975812	0.0862164	0.160223	0.0277755	0	0.0203375	0	0.00574437
TCGA-CV-7253	0	0.0502154	0.021055	0	0	0.117805	0	0.0423621	0.00450878	0	0	0.111546	0	0.232678	0	0.0923432	0.114486	0.101447	0.111553	0	0	0
TCGA-CV-7254	0.102944	0	0.0493947	0.0588712	0	0.184181	0.0183668	0.0600577	0.0223404	0	0	0.0286228	0	0.142319	0.0613902	0.209253	0.0347941	0	0.0267862	0	0	0.000679808
TCGA-CV-7255	0.0500484	0	0.016456	0	0	0.142008	0.0112241	0	0.00364751	0	0.025281	0	0	0.645227	0.0300896	0.0589245	0	0	0	0.0140923	0.00300092	0
TCGA-CV-7261	0.121466	0	0.0833501	0.0483013	0	0.0576414	0.0502456	0.0223393	0.00448155	0	0	0	0	0.350778	0.1088	0.0855497	0.00614728	0.0322952	0.00410303	0.00794391	0	0.0165576
TCGA-CV-7263	0.0609774	0	0.0482413	0.0398463	0	0.127948	0.0166227	0.0313904	0.03437	0	0	0.0326345	0	0.322688	0.0755458	0.0777086	0.0648979	0	0.0671285	0	0	0
TCGA-CV-7406	0.0286991	0	0.00259668	0.00938602	0	0.0527332	0	0.0673149	0.00669844	0	0.00340334	0.00666589	0	0.411126	0.0280944	0.114559	0.0754033	0.036938	0	0.152189	0	0.00419255
TCGA-CV-7407	0.0122802	0	0.00286835	0.0642873	0	0.152068	0.0857182	0.0578708	0.0282868	0	0	0.0818616	0.0915661	0.0207565	0.107481	0.0645123	0.148446	0.00528887	0.0767084	0	0	0
TCGA-CV-7410	0.251322	0.0168439	0.0691913	0.0827688	0	0.163983	0.0502509	0.0481583	0.0788148	0	0	0.0201458	0	0.0602969	0.0531881	0.0474029	0.035392	0.00832071	0.0117444	0	0	0.00217582
TCGA-CV-7411	0.0277487	0	0.0677308	0.117262	0	0.108246	0.060927	0.03542	0.0273816	0	0.00549375	0.00297605	0	0.252341	0.100188	0.0636527	0.0554025	0.0529039	0	0.00927659	0	0.013049
TCGA-CV-7413	0.00850392	0	0.00535243	0.0597169	0	0.23293	0.00628968	0.0550748	0.0146936	0	0	0.0171158	0	0.218181	0.0813141	0.156516	0.0878242	0.0247173	0.0121547	0	0	0.0196164
TCGA-CV-7414	0	0	0.0037185	0.0337717	0	0.253244	0	0.040684	0.0539995	0	0.0827922	0.100393	0	0.0959581	0.0730235	0.0343993	0.0750133	0	0.153003	0	0	0
TCGA-CV-7415	0.0111263	0	0.0025994	0.189433	0	0.0799183	0.0836368	0	0	0	0.0300179	0.0204352	0.0213155	0.189593	0.219774	0.0641095	0.0288362	0	0.0592051	0	0	0
TCGA-CV-7416	0	0.000779689	0.00251912	0.00651209	0	0.162017	0	0	0	0	0	0.0304608	0.00596857	0.223663	0	0.261636	0.0841407	0.185552	0.0230116	0.0128361	0	0.000903471
TCGA-CV-7418	0.00706141	0	0.032396	0.144701	0	0.0164004	0.100873	0.128459	0.000744565	0	0.0952257	0	0.0013418	0.124477	0.0904123	0.177686	0.010579	0.0517872	0.017856	0	0	0
TCGA-CV-7421	0.0426237	0	0.00646685	0.0570794	0	0	0	0.0566225	0.0233768	0	0	0.0322334	0	0.478887	0.0956645	0.179378	0	0	0.0172791	0	0	0.0103895
TCGA-CV-7422	0.0560705	0	0	0.0233755	0	0.219598	0.00634645	0.0626119	0	0	0.0357322	0	0	0.292666	0.0934817	0.132688	0	0.0369128	0	0.0400662	0	0.000449997
TCGA-CV-7423	0	0	0.00509004	0.0181719	0	0.174547	0	0	0	0	0.0328961	0	0	0.577443	0.0309411	0.0060112	0.0227742	0.0751732	0	0.056953	0	0
TCGA-CV-7424	0.0479451	0	0.0819933	0.147279	0	0.183755	0.0906199	0.0165936	0.0120473	0	0.0425511	0	0	0.148963	0.0724438	0.122845	0.0023043	0	0.0306601	0	0	0
TCGA-CV-7425	0.0170343	0	0.0130207	0.172188	0	0.0672457	0.044776	0.0699141	0.0626279	0	0.0139583	0.0359309	0.00626676	0.0828234	0.0811151	0.0623473	0.159822	0.040039	0.0625496	0	0	0.00834119
TCGA-CV-7427	0.00977086	0	0.0025667	0.165104	0	0.111696	0.1219	0.0471562	0.000291765	0	0.0587391	0.00055817	0.00210315	0.0600098	0.156317	0.119234	0.106806	0.0113476	0.0176982	0	0	0.00870199
TCGA-CV-7428	0.00111443	0	0.00767472	0.126131	0	0.0896158	0.114194	0.027062	0.0313274	0	0.01287	0.0344277	0	0.238677	0.131775	0.0962655	0.0671177	0	0.0200724	0	0	0.00167532
TCGA-CV-7429	0	0	0.00592922	0.151484	0	0.214962	0.0642482	0	0	0	0.0502825	0	0	0.215283	0.0537119	0.23809	0	0	0	0	0	0.0060104
TCGA-CV-7430	0	0	0.00746841	0.0522841	0	0.337222	0.0543152	0	0	0	0.0736843	0	0.000621489	0.15628	0.0396525	0.124207	0.0409426	0.0570227	0.0416362	0	0.00596558	0.00869795
TCGA-CV-7432	0	0.0235718	0	0.0150586	0	0.0752331	0.163267	0	0	0	0.124576	0	0	0.148489	0.145053	0.0960527	0.0629047	0.00252687	0	0.116863	0.0214	0.00500463
TCGA-CV-7433	0.00590205	0	0.00934209	0.14687	0	0.184247	0.0719999	0.0367429	0.0118837	0	0.0694482	0	0	0.133977	0.126947	0.151537	0.00918017	0.0224394	0.0194836	0	0	0
TCGA-CV-7434	0	0	0.00368047	0.131706	0	0.196073	0.0594453	0.0136035	0	0	0.0788289	0.0429923	0.0109382	0.0350891	0.153288	0.192305	0.0227453	0.0349146	0.0212846	0	0	0.0031056
TCGA-CV-7435	0.061981	0	0.0732062	0.0405201	0	0.160255	0.0321139	0.000526313	0.0253548	0	0.0313982	0	0	0.291467	0.0681349	0.142047	0	0.0380212	0.029704	0	0	0.00527001
TCGA-CV-7437	0	0.0257665	0.0311472	0.0404131	0	0.104751	0.0281444	0.0503468	0.0273046	0	0.010053	0.0103449	0.00650508	0.0537362	0.0730052	0.0624044	0.360599	0.0681417	0.0338949	0.0108313	0	0.0026108
TCGA-CV-7438	0	0	0.0514724	0.0202219	0	0.213913	0.0203445	0.0504053	0.0128424	0	0.0177217	0.0149152	0	0.264058	0.189514	0.0700537	0.0438293	0.0239581	0	0.00674992	0	0
TCGA-CV-7440	0.0170865	0	0.0293457	0.0499525	0	0.112915	0	0	0.0225454	0	0.0888863	0	0	0.249139	0.0500022	0.0969668	0	0.0192387	0	0.238242	0.00988584	0.0157932
TCGA-CV-7446	0.0966984	0	0.0158274	0.112707	0	0.148558	0.108999	0.00257011	0.00350035	0	0.0383959	0	0.00131479	0.180828	0.101314	0.103633	0.0724276	0.00727972	0	0.00392219	0	0.00202292
TCGA-CV-7568	0.00611988	0	0.0115323	0.0256343	0	0.299991	0.0202244	0.0525067	0	0	0.0313079	0	0	0.225176	0.114838	0.135125	0.0490255	0	0.0274008	0	0	0.00111738
TCGA-CV-A45O	0	0	0.00238872	0.127236	0	0.130563	0.0367507	0.111	0.00548529	0	0.0504703	0	0	0.0673849	0.129247	0.0897875	0.128017	0.00342662	0.0465918	0	0.0113585	0.0602933
TCGA-CV-A45P	0.00364053	0	0.016287	0.106521	0	0.104458	0.066797	0.0705034	0.00589853	0	0.0343946	0.0013775	0	0.312023	0.0567998	0.0356552	0.0297876	0.0635846	0	0.0734416	0	0.0188303
TCGA-CV-A45Q	0	0.00911107	0.00341975	0.170675	0	0.0391435	0.0941227	0.0366285	0	0	0.0646381	0.0127605	0	0.199142	0.0493008	0.1386	0.120681	0.0103542	0.0330736	0	0	0.0183492
TCGA-CV-A45R	0.00992458	0.00443929	0	0.0872252	0	0.0150205	0.0525111	0.0326328	0.0115561	0	0.0270368	0	0	0.306587	0.176666	0.131	0.0378468	0.0348575	0.0706257	0	0	0.00207096
TCGA-CV-A45T	0.0417006	0.0203394	0.0577373	0.153894	0	0.115633	0.077089	0.0867273	0.0464508	0.00226639	0	0.016398	0	0.0672422	0.141539	0.106586	0.0125273	0.0246182	0	0.0269011	0	0.00235093
TCGA-CV-A45U	0.011909	0	0.0230345	0.195095	0	0.247072	0.117861	0.0840577	0.0143843	0	0.0515391	0	0.00378908	0.0693209	0.0523848	0.0498714	0.0337803	0.00335581	0.0425443	0	0	0
TCGA-CV-A45V	0.0125954	0	0.00196956	0.136082	0	0.157221	0.0452254	0.0991509	0	0	0.0160466	0.0560515	0.0140141	0.140658	0.150504	0.0604436	0.0195982	0	0.0740254	0	0	0.0164147
TCGA-CV-A45W	0.0161097	0.0070159	0.204312	0.13519	0	0.0550701	0.0516743	0.0204062	0.0207353	0	0.0277183	0	0	0.261742	0.06649	0.104527	0	0.00155621	0.027453	0	0	0
TCGA-CV-A45X	0.0545411	0	0.0317594	0.016848	0	0.04973	0.0504229	0.0517801	0.0179242	0	0.000644544	0.00602891	0	0.5006	0.0304138	0.0202391	0.157449	0	7.85621e-05	0	0	0.0115403
TCGA-CV-A45Y	0.111418	0	0.120569	0.0641087	0	0.155724	0.0174255	0.0590607	0.0433597	0	0	0.0109284	0	0.20689	0.0591751	0.0638924	0.0200894	0.029726	0.0340601	0	0	0.00357378
TCGA-CV-A45Z	0.0632898	0	0.0139329	0.0842581	0	0.0833865	0.100349	0.0989179	0.00441414	0.0180485	0.00895152	0.00161495	0	0.17587	0.126377	0.132442	0.0185794	0.0407499	0.0288174	0	0	0
TCGA-CV-A460	0.0363395	0	0.00330964	0.107796	0	0.259675	0.059565	0.0230556	0.0435425	0	0.0676098	0	0.00407358	0.139141	0.0798245	0.0783252	0.0439088	0.0209268	0	0.0303277	0	0.00257883
TCGA-CV-A461	0.0764751	0	0.0181602	0.228861	0	0.0259017	0.0795215	0.0577475	0.0309946	0	0	0.0378045	0	0.104415	0.0971878	0.0783683	0.0574586	0.0107899	0.090395	0	0	0.00591944
TCGA-CV-A463	0	0.0153317	0.0322431	0.316194	0	0	0.168089	0.0430433	0	0	0.0895582	0	0	0.0332057	0.061878	0.0735793	0.0760062	0.0395617	0.0325955	0	0	0.0187142
TCGA-CV-A464	0.0750427	0	0.00998501	0.0142598	0	0.255145	0	0.0280968	0	0	0.0145447	0.0280458	0.00565343	0.15236	0.248449	0.0742727	0.0227523	0	0.0713932	0	0	0
TCGA-CV-A465	0	0	0.116999	0.0273196	0	0.043762	0.00718806	0.0467075	0.00638578	0	0	0.0326874	0	0.347224	0.152075	0.0528624	0.0731524	0.0203251	0.0705754	0	0	0.00273676
TCGA-CV-A468	0.120892	0	0.0515639	0.204779	0	0.188787	0.0630741	0.0517755	0.017993	0	0.0110831	0	0.0127709	0.039698	0.0761	0.0566839	0.0573412	0.0121372	0.0353213	0	0	0
TCGA-CV-A6JD	0	0	0.000703811	0.139706	0	0.0656032	0.0386136	0.0688853	0.0251659	0	0	0.0411678	0	0.0438433	0.155376	0.184963	0.184497	0.00106646	0	0.0414165	0	0.00899235
TCGA-CV-A6JE	0.0112244	0	0.00731238	0.28776	0	0.0492799	0.0556287	0.0293957	0	0	0	0.124839	0.00918421	0.134392	0.0770683	0.0515088	0.0351994	0.000572022	0.116159	0	0	0.0104761
TCGA-CV-A6JM	0	0	0.0306869	0.05955	0	0.0645113	0.0596444	0.00621082	0	0	0.0489666	0	0	0.449441	0	0.147074	0	0.116958	0.0169562	0	0	0
TCGA-CV-A6JN	0	0.072711	0	0.131858	0	0.0935062	0.0553889	0.0179809	0.0275619	0	0	0.0778744	0.00715127	0.152753	0.0872898	0.17025	0.0339112	0.0513684	0	0.00815813	0	0.0122375
TCGA-CV-A6JO	0.00635558	0	0.00195368	0.226438	0	0.107812	0.0779923	0.0497029	0.00853264	0	0.0803118	0	0.00332962	0.0857413	0.191276	0.10159	0.0219826	0.00188184	0	0.0350999	0	0
TCGA-CV-A6JT	0.00447562	0.00176082	0	0.152235	0	0.0165404	0	0.0266283	0.0548452	0	0	0.0951838	0.00252491	0.146863	0.0658705	0.110509	0.229937	0	0.0837339	0	0.000807027	0.00808579
TCGA-CV-A6JU	0	0.0387278	0.00528304	0.0587535	0	0	0.0325893	0.0729933	0.0911204	0	0.000185172	0	0	0.148846	0.101083	0.278034	0.023989	0.0990993	0.0492961	0	0	0
TCGA-CV-A6JY	0	0	0.134976	0.0539855	0	0.086176	0.0533209	0.0542421	0	0	0	0.0239809	0	0.155194	0.0327034	0.108183	0.128604	0.0202965	0.130099	0	0	0.0182386
TCGA-CV-A6JZ	0.032288	0	0.0148771	0.326712	0	0	0.145798	0.0400473	0.0270129	0	0.0392933	0	0.00443832	0.0622055	0.0823907	0.181669	0.0210595	0.00683846	0.0153704	0	0	0
TCGA-CV-A6K0	0.0285239	0	0.00141762	0.11947	0	0.107726	0.067583	0.0526264	0.0630168	0	0	0	0	0.0831098	0.156018	0.155862	0.0732709	0.0474143	0.0429758	0	0	0.000985875
TCGA-CV-A6K1	0.0798771	0	0.0649769	0.172106	0	0	0.0864278	0.0523524	0	0	0.108719	0	0.00661681	0.166198	0.0564365	0.141486	0.0160309	0.044226	0.00446028	8.54254e-05	0	0
TCGA-CV-A6K2	0	0	0.00621387	0.0720617	0	0.224807	0.0766722	0.00254168	0	0	0.0348457	0.0226061	0	0.211586	0.0722761	0.107674	0.0365992	0.053866	0	0.0537579	0	0.0244921
TCGA-CX-7082	0	0	0.00582811	0.183119	0	0.103316	0.123469	0.0316401	0.00309164	0	0.0264269	0	0.00235782	0.144574	0.130427	0.150032	0	0.0331612	0	0.0555073	0	0.00704948
TCGA-CX-7085	0.0344167	0	0.0103436	0.0705211	0	0.238563	0.101067	0.0175215	0.0246745	0	0.0436729	0	0	0.164347	0.13497	0.0701794	0.0124452	0	0.0339383	0	0	0.0433395
TCGA-CX-7086	0.0147388	0	0.0823927	0.0707448	0	0.20804	0.0901919	0.0699647	0.0183645	0	0.0216769	0	0	0.0717611	0.0843308	0.0376152	0.0984167	0.031877	0	0.0483942	0	0.0514912
TCGA-CX-7219	0.0809826	0	0.0389149	0.0290152	0	0.160183	0.0481362	0.0403514	0.0115221	0	0.0774921	0	0	0.306734	0.050135	0.0704403	0.00226215	0.0166538	0	0.0555813	0.00222411	0.00937114
TCGA-CX-A4AQ	0.220169	0	0.0343113	0.0948626	0	0.136132	0	0.0169462	0.0778824	0.0388329	0	0.0697184	0.00693128	0.089058	0.0513878	0.0374144	0.0711912	0.00100968	0.0541529	0	0	0
TCGA-D6-6515	0	0	0.00179936	0.140072	0	0.10141	0	0.0498933	0.0700347	0	0	0.0458033	6.63943e-05	0.0421074	0.202063	0.0893158	0.203176	0	0.0449967	0	0	0.00926213
TCGA-D6-6516	0.0589526	0	0.019296	0.230773	0	0.0787123	0.0261662	0.0591659	0.0303294	0	0.0174643	0.0430516	0.0109618	0.0611624	0.121185	0.0862889	0.0433928	0.0376186	0.0678423	0	0	0.00763677
TCGA-D6-6517	0.0768864	0	0.105871	0.0513568	0	0.151514	0.0105834	0	0.0469614	0	0	0.0018761	0.0134605	0.16578	0	0.103411	0.0872538	0.111117	0	0.0626936	0	0.0112337
TCGA-D6-6823	0.0899011	0	0.0522009	0.0296776	0	0.067487	0.0694988	0	0.0142049	0	0.0272052	0	0	0.346577	0.0953337	0.0766599	0	0.0302193	0	0.0208433	0	0.0801909
TCGA-D6-6824	0.14472	0	0.0543817	0.000669341	0	0.242542	0.00592605	0.0210317	0.0228273	0	0.0388521	0	0	0.13833	0.0962061	0.135157	0.00206989	0	0.0711559	0	0	0.0261308
TCGA-D6-6825	0.0267902	0	0.0121301	0.12007	0	0.168144	0.0942376	0.0744229	0.00115079	0	0.0203577	0.00754941	0	0.10509	0.0894514	0.143271	0.0354616	0.0336129	0.0452154	0	0	0.0230446
TCGA-D6-6826	0.0957303	0	0.0102467	0	0	0.145913	0.00459242	0	0.0128403	0.00660208	0.0410052	0	0	0.30185	0.0475397	0.15628	0	0.00593154	0	0.129895	0	0.0415735
TCGA-D6-6827	0.211791	0	0.0210321	0.0744472	0	0.126387	0.0154193	0.0250549	0.101206	0	0	0.00163567	0	0.274246	0.0487782	0.0956365	0	0.00226222	0	0.00210404	0	0
TCGA-D6-8568	0	0.015039	0.00234728	0.00911191	0	0.206164	0.0298165	0	0	0	0.106098	0	0	0.182721	0.125315	0.0573051	0.00725015	0.0371012	0	0.13096	0.000740883	0.0900303
TCGA-D6-8569	0.0265852	0	0.0185696	0.0313192	0	0.200409	0.0396848	0	0.00401754	0	0	0.064026	0.00135111	0.186054	0.167152	0.0613902	0.0635173	0.104856	0.0279563	0	0	0.0031124
TCGA-D6-A4Z9	0.00477179	0	0.0025517	0.0530518	0	0.231205	0.0361476	0	0	0	0.00634678	0.0633579	0.00286251	0.216587	0.121305	0.127612	0.0756864	0.0301794	0.00339287	0.0235679	0	0.00137401
TCGA-D6-A4ZB	0	0.0186503	0.112253	0.0664818	0	0.0547388	0.0553858	0.0129478	0.0140057	0	0.0132837	0.0079775	0	0.466347	0.0444224	0.0669024	0.0255724	0	0	0.0144047	0	0.0266265
TCGA-D6-A6EK	0.00239059	0	0.111525	0.188346	0	0.0109228	0.064393	0.104797	0.114554	0	0.00340464	0.0201341	0	0.056338	0.0695599	0.0798426	0.0849609	0.0545792	0.0342531	0	0	0
TCGA-D6-A6EM	0	0.00999549	0.0563098	0.191585	0	0.0292537	0.073331	0.0670136	0.0294982	0	0.0340552	0.0206096	0.00213878	0.124589	0.155524	0.158427	0	0.0304172	0.0143718	0	0	0.00288004
TCGA-D6-A6EN	0.00175549	0	0.000497302	0.454587	0	0.0298649	0.0951496	0.071069	0.00263147	0	0	0.0255688	0.00116495	0.020594	0.144492	0.127878	0.0114416	0	0.0113975	0	0	0.00190856
TCGA-D6-A6EO	0.0277781	0	0.0587575	0.0498142	0	0.0286805	0.104193	0.0532555	0	0	0.0487004	0	0	0.361862	0.0583533	0.0616812	0	0.0917861	0	0.0432885	0	0.0118503
TCGA-D6-A6EP	0.148511	0	0.222646	0.187531	0	0	0.05509	0.0252026	0.0206026	0	0	0.0504111	0	0.0640092	0.00477726	0.174304	0	0	0.04493	0	0	0.0019856
TCGA-D6-A6EQ	0.0376666	0	0.0759829	0.0961153	0	0.107981	0.0344819	0.0558363	0.024822	0	0	0.0463043	0.00524797	0.117253	0.107957	0.0806742	0.159655	0	0.0435156	0	0	0.00650763
TCGA-D6-A6ES	0	0.00404666	0.0300842	0.0314926	0	0.027612	0.0483826	0.00936697	0.00724559	0	0.0165257	0	0	0.420068	0	0.090559	0.0997831	0.101905	0	0.0853399	0	0.0275892
TCGA-D6-A74Q	0.103863	0	0.201694	0.153709	0	0	0.020213	0.0790613	0.0143104	0.0964551	0	0	0	0.120153	0.008964	0.0511746	0	0.0514976	0.05226	0.0315751	0	0.0150698
TCGA-DQ-5624	0	0.00529413	0.0444674	0.0107804	0	0.208844	0	0.0127886	0.0333152	0	0.0184297	0.00192426	0	0.188983	0.0430777	0.00483605	0.156941	0.182798	0	0.0844112	0	0.00310954
TCGA-DQ-5625	0.00459475	0	0.00296632	0.315099	0	0.00743528	0.0809397	0.0697014	0.0188786	0	0.0510647	0.0314535	0.00921681	0.0536098	0.123103	0.0840759	0.0945671	0.00341397	0.0498801	0	0	0
TCGA-DQ-5629	0.134523	0	0.174267	0.0291255	0	0.156066	0.0526874	0	0	0	0	0.0195306	0	0.235636	0.0307626	0.0959821	0.000978504	0.0435511	0	0.0268895	0	0
TCGA-DQ-5630	0	0	0.0234957	0.0570294	0	0.182741	0.058595	0.0385516	0	0.0191026	0.0850841	0.034956	0	0.126003	0.176103	0.107919	0.0680992	0	0.0223198	0	0	0
TCGA-DQ-5631	0	0.005505	0.0613631	0.00919851	0	0.130566	0.0169865	0.0445625	0.00544603	0	0.0319914	0	0	0.333075	0.0167669	0.123649	0.145853	0.0389275	0.0361099	0	0	0
TCGA-DQ-7588	0	0	0.00641837	0.0365467	0	0.259256	0.0665809	0	0	0	0.0237552	0.0161383	0	0.493458	0.00519435	0	0.00227091	0	0	0.0851506	0	0.00523129
TCGA-DQ-7591	0.0690887	0	0	0.21205	0	0.144883	0.0846937	0.0630652	0.0631562	0	0	0.0546946	0.0120232	0.0449395	0.0974286	0.0297613	0.0753604	0.000185639	0.0486702	0	0	0
TCGA-DQ-7592	0.0239378	0	0.00316162	0.0289914	0	0.179141	0.0580965	0.00828477	0	0	0.0336444	0.0721448	0	0.289439	0.109151	0.0828039	0.012426	0.00527725	0.0801234	0	0	0.0133777
TCGA-F7-7848	0.14453	0	0.0681296	0.13471	0	0.213178	0.0256962	0.000436903	0.0150729	0.00540795	0.0109087	0	0	0.164959	0.0331495	0.117061	0.00843655	0	0	0.0367692	0	0.0215546
TCGA-F7-8298	0.022036	0	0.0209225	0.0358993	0	0.129839	0.09875	0	0	0	0	0.0433145	0	0.343289	0.0242691	0.152793	0.0136893	0.0341796	0	0.0805152	0	0.000503236
TCGA-F7-8489	0.0281835	0	0.00263569	0.0977363	0	0.258285	0.0854477	0.0379173	0	0	0.0491776	0.0206044	0	0.11381	0.10862	0.0919432	0.0397047	0.0208358	0.0450992	0	0	0
TCGA-F7-A50G	0.00603378	0	0.00101143	0.14616	0	0.069214	0.0479811	0.0310944	0.0510041	0	0.0277468	0.00810547	0	0.14429	0.148795	0.113542	0.0957033	0.0391687	0.063888	0	0	0.00626244
TCGA-F7-A50I	0.0601804	0	0.106341	0.153416	0	0.0353138	0.0620672	0.0218398	0.00617012	0	0	0.0652002	0.000100113	0.164456	0.0813458	0.0181649	0.0996725	0.075675	0	0.0441177	0	0.00593924
TCGA-F7-A50J	0.0213906	0	0	0.147725	0	0.136587	0.0437076	0.041841	0	0	0	0.0194501	0	0.245703	0.13344	0.0742047	0.032059	0.049862	0	0.0480488	0	0.00598034
TCGA-F7-A61S	0.0636931	0	0.0285288	0.13496	0	0.217541	0.100403	0.00271452	0	0	0.0824178	0	0.00466399	0.102863	0.134114	0.0968914	0.0128275	0.0127347	0	0.00564765	0	0
TCGA-F7-A61V	0.0199896	0	0.0849348	0.118346	0	0.0555744	0.117327	0.0687258	0.0294489	0	0	0.031067	0.000765112	0.106208	0.129102	0.0446159	0.1441	0	0.049795	0	0	0
TCGA-F7-A61W	0.00238624	0	0.00170228	0.030453	0	0.215573	0	0	0.0245985	0	0	0.0393322	0.0265038	0.311822	0	0.111537	0.092246	0.0432943	0	0.0760866	0.0244652	0
TCGA-F7-A620	0.0155832	0	0.00353173	0.158458	0	0.056417	0.0556444	0.106085	0	0	0.0172492	0.0941834	0.0145388	0.0904584	0.194599	0.0146011	0.019241	0.0430209	0.116389	0	0	0
TCGA-F7-A622	0	0	0.00322865	0.0484708	0	0.134436	0.106124	0	0	0	0.0350052	0	0	0.185036	0.246268	0.141603	0.0247027	0.0108611	0.0330829	0	0	0.0311819
TCGA-F7-A623	0.0464697	0	0.0425633	0.180374	0	0	0.174732	0.102116	0	0	0	0	0.00713562	0.07257	0.162566	0.112677	0	0.0531912	0	0.00270632	0	0.0428998
TCGA-F7-A624	0.0127526	0	0.0133173	0.36588	0	0	0.188102	0.0192536	0	0	0.0518535	0.0280603	0.0213831	0.0165936	0.100656	0.124872	0.0205611	0	0.0359498	0	0	0.000765607
TCGA-H7-7774	0	0	0.0203169	0.217922	0	0.0536823	0.0756214	0.0421791	0.0505974	0	0.0252812	0	0.00140912	0.0159162	0.079325	0.172615	0.116758	0.0803824	0.0447869	0	0	0.00320651
TCGA-H7-8501	0.0174189	0	0.00319273	0.262453	0	0	0.239027	0.0341055	0	0	0.0904653	0	0.00317641	0.080523	0.0973864	0.130239	0.0092989	0.012103	0	0.0206111	0	0
TCGA-H7-8502	0.000443179	0	0.00310863	0.0277664	0	0.267397	0.0347297	0	0	0	0.0741961	0	0	0.169393	0.18696	0.139967	0	0.0639566	0	0.0116141	0	0.0204684
TCGA-H7-A6C4	0.107275	0	0.106852	0.0871029	0	0.0801075	0.0456001	0.0051604	0	0	0	0.0187603	0	0.143717	0.0907549	0.0657621	0.107409	0.0899492	0.00017509	0.0347661	0	0.0166088
TCGA-H7-A76A	0.0514144	0.032793	0.040495	0.143085	0	0.0466413	0.0534169	0.0735264	0.0726726	0.0146313	0	0.00721421	0.0212606	0.172428	0.105501	0.106421	0.0344179	0	0.0240305	0	0	5.1262e-05
TCGA-HD-7229	0.0984144	0	0.0738897	0.138374	0	0.182779	0.0451587	0	0	0	0.0642277	0.00906904	0	0.131001	0.132031	0.0412408	0	0.0596081	0	0.0242071	0	0
TCGA-HD-7753	0.0110205	0	0.00704747	0.0476707	0	0.233027	0.051709	0.0149859	0.000240965	0	0.0766066	0	0	0.204626	0.0366889	0.0756837	0.014052	0.111826	0	0.101316	0.00069817	0.0128013
TCGA-HD-7754	0.0745228	0	0.0812588	0.0346161	0	0.110421	0.00176313	0.0212056	0.0170562	0	0.00954451	0	0	0.396583	0	0.182617	0.0186742	0.023791	0.0120841	0.00341947	0	0.0124427
TCGA-HD-7831	0.00922244	0.00557984	0.0096241	0.0403481	0	0.327037	0.0345106	0.0261344	0	0	0	0	0	0.287011	0.00737859	0.132961	0.0598919	0.0088382	0.0109629	0.0405002	0	0
TCGA-HD-7832	0.00400066	0	0.00424421	0.01764	0	0.188999	0.0424639	0.0184577	0.0128383	0	0.0207359	0.0364651	0	0.255621	0.0982014	0.181249	0	0.0988777	0.0175083	0	0.00269752	0
TCGA-HD-8224	0	0.00106766	0	0.121793	0	0.140854	0.0272169	0.0315208	0.00264297	0	0.00479591	0.0203351	0.00510236	0.103245	0.0699087	0.21982	0.142673	0.024945	0.0840784	0	0	0
TCGA-HD-8314	0.0834356	0	0.040199	0.0607917	0	0.0734991	0.0144744	0.0281014	0.0499583	0	0	0.00676723	0	0.330838	0.0582519	0.191782	0.0069675	0	0.0549334	0	0	0
TCGA-HD-8634	0.0303639	0	0.00613802	0.0661287	0	0.136686	0.0449108	0.0319483	0.0258371	0	0.02447	0.0168964	0	0.223617	0.154888	0.0927512	0.0311288	0.0684618	0	0.0391425	0	0.00663131
TCGA-HD-8635	0.143972	0	0.0501544	0.0702195	0	0.195561	0	0.00122216	0	0	0.0079799	0.020077	0.00334782	0.278814	0.0859424	0.105132	0.00710905	0	0.020638	0	0	0.00983045
TCGA-HD-A4C1	0	0	0.150575	0.00883816	0	0.166503	0.00310209	0.0943183	0	0	0.0729549	0	0.0139914	0.157099	0.170193	0	0.0178676	0	0	0.0894163	0.0325619	0.0225804
TCGA-HD-A633	0	0.00390901	0	0.0428563	0	0.107979	0.00119112	0	0.0147489	0	0.102555	0	0.0102243	0.416261	0.016057	0.033143	0	0.0186276	0	0.189749	0.0117076	0.0309906
TCGA-HD-A634	0	0.01254	0.0310242	0.0493491	0.0277885	0	0.0250649	0	0.00516554	0	0.0680112	0	0.00445871	0.311716	0	0.160509	0	0.15087	0	0.144892	0.00273576	0.00587635
TCGA-HD-A6HZ	0.0704089	0	0.0113063	0.0488953	0	0.236578	0.0411862	0.0329791	0	0	0.0284253	0	0	0.210795	0.0894517	0.109381	0.0158662	0.0765747	0.00284408	0.0110781	0	0.0142298
TCGA-HD-A6I0	0.0204132	0	0.00424861	0.234048	0	0	0.119638	0.00524595	0	0	0.102814	0	0.0201899	0.189367	0.120396	0.159361	0.0067209	0.00685349	0.0107034	0	0	0
TCGA-HL-7533	0.0198298	0	0.00235918	0.269277	0	0.0252688	0.114226	0.0637617	0.048503	0	0.0791306	0.0024995	0.00327275	0.10324	0.179783	0.0425182	0.0316311	0	0.0146996	0	0	0
TCGA-IQ-7630	0.00713272	0.00583718	0	0.018711	0	0.267291	0	0.0123431	0	0	0.0344061	0.0120208	0	0.33018	0.0169117	0.16668	0.0310112	0.0842736	0	0.00684943	0	0.00635146
TCGA-IQ-7631	0.00238724	0.00512658	0.00109543	0.0174671	0	0.0537507	0	0.0136196	0.0403111	0	0.00756594	0.0150562	0	0.779965	0.00900622	0.0257822	0	0	0.0200169	0.00885007	0	0
TCGA-IQ-7632	0	0.0188795	0.204203	0.0850727	0	0.10794	0.0464502	0	0	0	0.0466231	0	0	0.249397	0.0744245	0	0.0295039	0.0053259	0	0.111957	0	0.0202222
TCGA-IQ-A61E	0	0	0.0136673	0.123368	0	0.0909281	0.192412	0.000243277	0	0	0.0598131	0	0	0.233329	0.0780147	0.0761918	0.0200551	0.0233377	0	0.0886405	0	0
TCGA-IQ-A61G	0	0.00287658	0.000866607	0.0133198	0	0.115339	0.030383	0.0396946	0.0163048	0	0	0.0424768	0.0132479	0.304124	0.0246245	0.0502567	0.171222	0.109672	0	0.0649826	0.000609043	0
TCGA-IQ-A61H	0.0352973	0	0.0302639	0.0752898	0	0.0404104	0.00976087	0.0335523	0.00506866	0	0.0121444	0.00237786	0	0.36916	0.203425	0.0706224	0.0537179	0	0.0589093	0	0	0
TCGA-IQ-A61I	0.0340162	0	0.0248047	0.121301	0	0.129748	0.0534779	0.100085	0.0241953	0	0.0326031	0.0385581	0.00381708	0.1204	0.11948	0.0466466	0.0212539	0.1046	0.00874008	0	0	0.0162728
TCGA-IQ-A61J	0.0104857	0	0.0046489	0.103885	0	0.11426	0.0535746	0.0310877	0.0500174	0	0	0.00137277	0	0.178166	0.0373518	0.0711671	0.261235	0.0309292	0.0436477	0.00482	0	0.00335084
TCGA-IQ-A61O	0.00586477	0.00617991	0	0.0284907	0	0.0318218	0.0233583	0.0369779	0.0332479	0.0184562	0	0.00175013	0	0.568472	0.0672331	0.174448	0.001593	0	0	0.00210635	0	0
TCGA-IQ-A6SG	0.00302765	0	0.00363897	0.027041	0	0.0898598	0.00294232	0.0309039	0.00334904	0	0.0176906	0.00209997	0	0.418993	0	0.112953	0	0.0827151	0	0.196349	0	0.00843671
TCGA-IQ-A6SH	0.0133668	0	0.0313836	0.111094	0	0.155372	0.0186746	0.00456126	0.0268259	0	0.0141998	0.0938707	0	0.154541	0.125012	0.155239	0.0255493	0.0592223	0.00775743	0.00309168	0	0.000238767
TCGA-KU-A66S	0.00360203	0	0.00187396	0.0638129	0	0.00461884	0.0526475	0.100933	0.0358641	0.0513704	0	0.0172866	0	0.329443	0.0901822	0.12849	0	0.0327726	0	0.0871031	0	0
TCGA-KU-A66T	0	0.00487683	0.00266231	0.0225521	0	0.277887	0	0	0	0	0.128943	0	0.00718568	0.111821	0	0.0128001	0.0889384	0.0878953	0	0.231757	0.0164211	0.0062603
TCGA-KU-A6H7	0.021736	0	0.027311	0.299776	0	0.0165458	0.140425	0.0300668	0.024745	0	0.0822496	0	0.00556617	0.100239	0.101872	0.0657952	0.0643948	0.0090475	0.0102293	0	0	0
TCGA-KU-A6H8	0.0319399	0	0.0259165	0.333081	0	0.0254045	0.0712845	0.109866	0	0	0	0.0733082	0.00418543	0	0.087947	0.115332	0.0946833	0	0.0270516	0	0	0
TCGA-MT-A51W	0	0.0629121	0	0.0669185	0	0.180041	0.0855591	0.00581154	0	0	0.0143782	0.0375825	0	0.239964	0.179137	0	0.0196762	0.0569191	0.036539	0	0	0.0145627
TCGA-MT-A51X	0.0103676	0	0.004643	0.0560653	0	0.166846	0.0361205	0.0107382	0.0114983	0	0	0.0424062	0	0.364021	0.0912749	0.0405903	0.104682	0	0.0540546	0	0	0.00669228
TCGA-MT-A67A	0	0	0.0440498	0.260704	0	0	0.0464812	0.0661727	0.0212455	0	0.0713781	0.0391002	0	0.170391	0.0867559	0.070474	0.0348679	0	0.0883803	0	0	0
TCGA-MT-A67D	0.0460735	0	0.211372	0.0514464	0	0.148669	0.0264538	0	0.00320821	0	0	0.0213588	0	0.236689	0.0634527	0.0716242	0	0.0304358	0	0.0652123	0	0.0240044
TCGA-MT-A67F	0.0268299	0	0.00370597	0.226636	0	0.131197	0.159454	0.0398332	0	0	0.0838019	0	0	0.0422984	0.0745826	0.0783014	0.00952891	0.0105026	0	0.0977372	0	0.0155898
TCGA-MT-A7BN	0.0226544	0	0.00609703	0.16447	0	0	0.155681	0.0602111	0	0.00942186	0	0.0155388	0	0.208049	0.0847003	0.180608	0.0339476	0	0.0448034	0.00467444	0	0.00914281
TCGA-MZ-A5BI	0.0341256	0	0.024512	0.115912	0	0.171889	0.0391555	0.0595063	0.0619568	0	0	0	0	0.101539	0.0673621	0.0591369	0.0551789	0.0263574	0	0.161672	0.00703409	0.0146628
TCGA-MZ-A6I9	0.118762	0	0.384677	0.102167	0	0.0334129	0	0.115106	0.00373731	0.00209728	0	0	0	0.0390497	0.022535	0.0428264	0.0403811	0.0532488	0.0419986	0	0	0
TCGA-MZ-A7D7	0	0	0.00947309	0.0741794	0.0144867	0.236695	0.0316571	0	0	0	0	0	0.00660831	0.143283	0.176983	0	0.180551	0.00303559	0	0.0863948	0.0221106	0.0145426
TCGA-P3-A5Q5	0.0901327	0	0.0492098	0.317571	0	0	0.0710388	0.0500185	0.0196888	0	0	0.0549616	0.0102425	0.0463627	0.0595344	0.130811	0.0555069	0	0.0428189	0	0	0.00210207
TCGA-P3-A5Q6	0	0	0.0251269	0.018673	0	0.168164	0.0288342	0.00163293	0.00755808	0	0.0170286	0	0	0.324674	0.0702222	0.228872	0.0679114	0.0222509	0.0190523	0	0	0
TCGA-P3-A5QA	0.0185822	0	0.0165637	0.0179361	0	0.130875	0	0.00418587	0	0	0	0.0424203	0	0.492087	0.0812855	0	0.0183469	0	0	0.173323	0.00439432	0
TCGA-P3-A5QE	0.0368608	0	0	0.196454	0	0.208917	0.0485387	0.0635876	0.0883127	0	0	0	0	0.0824583	0.250987	0.00168075	0.00592628	0.0162762	0	0	0	0
TCGA-P3-A5QF	0	0.0164075	0.00675972	0.141353	0	0	0.16602	0.0660353	0	0	0	0.0474558	0.0636272	0.0782708	0.0731179	0.16251	0.0833479	0.0733177	0	0	0.0201659	0.00161152
TCGA-P3-A6SW	0.0017375	0	0.0835569	0.249293	0	0.09275	0.0864054	0.0158865	0.030912	0	0.0501676	0	0	0.114548	0.0916614	0.114602	0.0014954	0.0182467	0.0487377	0	0	0
TCGA-P3-A6SX	0.0622455	0	0.0102043	0.059509	0	0.061004	0.0173494	0.0257177	0.0305087	0	0.0145986	0	0	0.652846	0.0407166	0.0218827	0	0	0.00341754	0	0	0
TCGA-P3-A6T0	0	0	0.00110024	0.0180776	0	0.13516	0.0510397	0	0	0	0.0406669	0.00275957	0	0.531323	0.00657571	0.0384678	0.0419022	0.0199518	0	0.107998	0.00497655	0
TCGA-P3-A6T2	0	0	0.00392558	0.0565237	0	0.18161	0.0602194	0	0	0	0.0341006	0.00392452	0	0.236883	0.0661709	0.159271	0	0.0681738	0	0.129198	0	0
TCGA-P3-A6T3	0	0	0.0456156	0.0297279	0	0.109196	0	0	0.00220261	0	0	0.057475	0	0.42753	0.0644134	0.0696381	0.0358234	0.0290993	0	0.126301	0.00297729	0
TCGA-P3-A6T4	0.0448344	0	0.0877814	0.0722685	0	0.0793276	0.0618786	0.0120476	0	0	0.0215074	0	0	0.307831	0.0352146	0.0247345	0.0772572	0.112738	0	0.0336031	0	0.0289759
TCGA-P3-A6T5	0.11491	0	0.0232086	0.0290011	0	0.041957	0	0.0777895	0.0360982	0	0	0.0108726	0	0.440331	0.0102978	0.0457067	0.0522699	0.0762887	0	0.0353774	0	0.00589155
TCGA-P3-A6T6	0	0.0343541	0.0266616	0.166641	0	0.0346206	0	0.0793568	0	0.0434944	0	0.00765827	0.00991562	0.311527	0.160132	0.0872408	0.0255291	0.00145667	0	0.00475336	0.0066582	0
TCGA-P3-A6T7	0.00713412	0.000880594	0.00214732	0.0132427	0	0.0764608	0.106048	0.0625348	0	0	0.0739242	0	0.00399017	0.345206	0.159234	0.057602	0.0175393	0.0536645	0	0	0.0203923	0
TCGA-P3-A6T8	0	0	0.00124203	0	0.00622235	0.120246	0.0186704	0	0	0	0.0128746	0.029685	0	0.586589	0.00182493	0.038527	0	0.166831	0.015006	0	0	0.00228265
TCGA-QK-A64Z	0	0	0.00475834	0.113239	0	0.299387	0	0	0	0	0.0502567	0.00534037	0.0231938	0.202916	0.171459	0.0323586	0.0254577	0.00523576	0	0.0596901	0	0.006707
TCGA-QK-A652	0.0546969	0	0.0161802	0.0804187	0	0.114257	0.00867164	0.0844703	0.0285687	0	0.00998759	0	0	0.145606	0.167615	0.118751	0.105505	0.014	0.0389913	0	0	0.0122796
TCGA-QK-A6IF	0.124415	0.0890632	0.0739291	0.204454	0	0.01713	0.0533499	0.166788	0.0535771	0	0.0240492	0	0	0.0953879	0.0618281	0.0148096	0.00734922	0.00154036	0	0.0123291	0	0
TCGA-QK-A6IG	0	0	0.0235614	0.141483	0	0.264236	0.0750819	0.0279755	0	0	0.0651088	0	0	0.120546	0.133327	0.120181	0.00413297	0.00453309	0.00122066	0	0	0.0186128
TCGA-QK-A6IH	0	0.0156216	5.27489e-05	0.0949585	0	0.109894	0.0118115	0.0139219	0	0	0.0386656	0.00955747	0	0.397533	0.013688	0.146123	0.0181921	0.0345921	0	0.095388	0	0
TCGA-QK-A6II	0	0.0341043	0.000862004	0.154408	0	0.00152436	0.112549	0	0	0	0.0981262	0	0.000315949	0.303355	0.0749967	0.092239	0.0745885	0.0433336	0	0.00574631	0.00112801	0.00272224
TCGA-QK-A6IJ	0.0322865	0	0	0.0348817	0	0.179981	0	0.0104869	0.0883136	0	0	0.0415607	0	0.117427	0.0998415	0.168626	0.0590191	0.00165886	0	0.0989625	0	0.0669542
TCGA-QK-A6V9	0.0608889	0.000260611	0	0.21847	0	0	0.113579	0.0770345	0.0359034	0	0	0.0385879	0	0.111859	0.200064	0.0394858	0.0456008	0.00429648	0.0539701	0	0	0
TCGA-QK-A6VB	0	0.00863931	0	0.0230374	0	0.00215392	0	0.0490116	0	0	0	0.0195492	0	0.733637	0.00546263	0.0628944	0	0.0581271	0.0345115	0	0	0.00297554
TCGA-QK-A6VC	0.0574978	0	0.0623512	0.135976	0	0.11881	0.0586953	0.0823127	0.0527334	0	0.00985655	0	0	0.0459261	0.197017	0.0562128	0.0541284	0.0569037	0.00588842	0	0	0.00569037
TCGA-QK-A8Z7	0.086853	0	0.0456805	0.0829055	0	0	0.0112218	0.0377146	0.0234754	0	0.0183575	0	0	0.496117	0.0857213	0.0855575	0.0124599	0	0.0139355	0	0	0
TCGA-QK-A8Z8	0.170626	0	0.158558	0.125453	0	0.025926	0.0109163	0.104246	0	0	0	0	0.00922384	0.0608263	0.0273007	0.0605394	0	0.16877	0	0.0651684	0	0.0124451
TCGA-QK-A8Z9	4.65966e-05	0.000358008	0.00229756	0.100876	0	0.119692	0.0264861	0.0735071	0.0540851	0	0	0.0350325	0	0.187704	0.0869454	0.155552	0.115302	0	0.0384823	0	0	0.0036336
TCGA-QK-A8ZA	0	0.00513357	0	0.0633914	0	0.250575	0.061096	0.0609451	0	0	0	0.0192077	0.0354061	0.180083	0	0.0456226	0.00664132	0.102477	0	0.158053	0.00842022	0.00294741
TCGA-QK-A8ZB	0.0590931	0	0.359939	0.0295385	0	0.0384899	0.0257305	0.0255024	0	0	0	0	0	0.297129	0.0718977	0.0442392	0	0.0125532	0.0304485	0	0	0.00543912
TCGA-QK-AA3J	0	0	0.147168	0.198804	0	0.0553137	0.222427	0.0461	0	0.0632487	0	0.0121542	0	0.0228172	0.081715	0.0496847	0.0142261	0.0267938	0.0595473	0	0	0
TCGA-QK-AA3K	0.01511	0	0.0326418	0.225588	0	0.115198	0.0545141	0.0274761	0	0	0.00141738	0	0	0.266113	0.0412991	0.159315	0.00637677	0	0	0.0525073	0	0.00244295
TCGA-RS-A6TO	0.00217294	0	7.92922e-05	0.153662	0	0.047148	0.148511	0.0144674	0	0	0.0654891	0	0	0.261369	0.120553	0.172778	0	0.0137717	0	0	0	0
TCGA-RS-A6TP	0.00224127	0	0.00273341	0.179698	0	0.0516376	0.0362201	0.0886099	0.00359729	0	0	0.143904	0.00333341	0.120598	0.265695	0.0386275	0	0.0357589	0.0273459	0	0	0
TCGA-T2-A6WX	0.00727406	0	0.00960956	0.369885	0	0.0496084	0.109554	0.0697773	0	0	0	0.044446	0.00927344	0.0270453	0.170324	0.0649066	0.0231737	0.00159493	0.0370198	0	0	0.00650837
TCGA-T2-A6WZ	0	0.0122264	0.219038	0.20248	0	0.0229205	0.0562665	0.0481799	0.0162136	0	0	0.031831	0	0.147126	0.0534931	0.132127	0.0340643	0	0.0240335	0	0	0
TCGA-T2-A6X0	0.105904	0	0.126662	0.228942	0	0.00368406	0.115071	0.0184995	0.0109636	0	0.0407625	0	0	0.0699179	0.144904	0.096012	0	0	0.038657	0	0	2.00181e-05
TCGA-T2-A6X2	0	0	0.00440803	0.208306	0	0.0862248	0.117767	0.0232385	0	0	0.103069	0.0078156	0.00322143	0.0468742	0.175365	0.149368	0.0403794	0	0.0339637	0	0	0
TCGA-T3-A92M	0.0168422	0	0.0585449	0.141492	0	0.120536	0.0738619	0.0562557	0.0519213	0	0	0.0104912	0	0.119263	0.173361	0.100665	0.048111	0	0.0253909	0	0	0.00326417
TCGA-T3-A92N	0	0	0.00159332	0.134201	0	0.0521255	0.134584	0.0699382	0.0141005	0	0.0263848	0.00212789	0	0.0373148	0.340821	0.121834	0.0224305	0.0058971	0.0366471	0	0	0
TCGA-TN-A7HI	0.0231474	0	0.140623	0.246595	0	0.0242391	0.0513979	0.113969	0.0121746	0.00653681	0	0.0390375	0	0.156373	0.0633254	0.0911909	0	0.0194203	0.0119701	0	0	0
TCGA-TN-A7HJ	0.126242	0	0.212616	0.0230327	0	0.128293	0.018852	0.0511294	0.00610243	0	0	0.00891611	0	0.115928	0.0511927	0.0800736	0.0536844	0.0744747	0.0317587	0	0	0.0177037
TCGA-TN-A7HL	0.0280117	0	0.0249401	0.2567	0	0.0758978	0.133078	0.0485515	0.000212425	0	0.0672079	0.0130377	0	0.0579834	0.122227	0.0759175	0.0421649	0	0.0519607	0	0	0.00210933
TCGA-UF-A718	0.115543	0	0.131397	0.128589	0	0.10667	0.0165474	0.043844	0.03735	0	0	0.0277987	0.00488635	0.165335	0.0981401	0.0481337	0.0421143	0	0.0296351	0	0	0.00401572
TCGA-UF-A719	0.0309029	0	0.0846624	0.0827292	0	0.158625	0.0721986	0.047146	0	0	0.0236933	0.026456	0	0.216495	0.00457083	0.134911	0.0228481	0.0700498	0.0225003	0	0	0.00221098
TCGA-UF-A71A	0.0632115	0	0.0105396	0.0011788	0	0.193627	0	0	0	0	0.00175264	0.010446	0	0.413245	0.0267997	0.131776	0.0451558	0.0384966	0.0637705	0	0	0
TCGA-UF-A71B	0	0	0.0953944	0.0372288	0	0.158027	0.0105238	0.0147833	0.000386474	0	0.00224208	0.0060895	0	0.334657	0.0300455	0.161859	0.0138888	0.00462711	0	0.0983879	0	0.0318602
TCGA-UF-A71D	0.141935	0	0.307795	0.118199	0	0	0.00667246	0.0235688	0.0215897	0.0372849	0	0	0	0.139519	0.0326574	0.0442114	0.0162122	0.0921372	0	0.00892822	0	0.00929078
TCGA-UF-A71E	0.0509262	0	0.18421	0.043911	0	0	0.0161836	0.028408	0.00614189	0	0	0.0139152	0	0.392374	0.00853398	0.10436	0.127191	0.00361162	0.0078514	0	0	0.0123818
TCGA-UF-A7J9	0.0609756	0	0.0192521	0.0101867	0	0.168948	0.0417244	0	0.00448253	0	0	0.0274808	0	0.499923	0.0361586	0.128533	0	0	0	0.00233515	0	0
TCGA-UF-A7JA	0	0.000875708	0.00290327	0.033614	0	0.0810529	0.00274809	0.047857	0	0	0.0514563	0	0	0.605685	0.0813981	0.0806571	0.000541696	0	0	0.00136306	0	0.0098478
TCGA-UF-A7JC	0	0	0.00793306	0.00885008	0	0.197128	0.0390023	0.0019447	0	0	0.0125505	0.0319427	0	0.432102	0.0745711	0.0655101	0.0275516	0.0884887	0.0124248	0	0	0
TCGA-UF-A7JD	0.094784	0	0.0668932	0.020015	0	0.0291468	0.000133765	0.0191095	0.00318972	0	0.0173635	0	0	0.484287	0.0201364	0.0408619	0	0.0047522	0	0.195144	0.0019882	0.00219522
TCGA-UF-A7JF	0.0733404	0	0.0704355	0.0156849	0	0.04121	0.00812842	0.0507038	0.0207052	0.00377744	0.0471873	0	0	0.36092	0.0239134	0.107695	0.0971569	0	0	0.0791424	0	0
TCGA-UF-A7JH	0.00789906	0	0.028884	0.093783	0	0.134318	0.0515536	0.0683769	0.009946	0	0	0.0161205	0	0.277846	0.103123	0.129429	0.0597508	0	0.0136574	0	0	0.00531296
TCGA-UF-A7JJ	0.00619381	0	0.100138	0.15403	0	0.116868	0.0859951	0.032091	0.0144193	0	0.0298519	0	0	0.191666	0.0462011	0.133922	0.0420671	0.0373475	0.007285	0	0	0.00192445
TCGA-UF-A7JK	0	0.00248652	0	0.0681565	0.0370742	0.208126	0	0	0	0	0.0399525	0.0156432	0	0.396113	0	0.0929429	0.0874223	0	0	0.0376285	0	0.0144542
TCGA-UF-A7JO	0.00822578	0	0.00485989	0.133701	0	0.0445075	0.151169	0.0545875	0	0	0.0294454	0	0	0.211166	0.130619	0.133328	0.0504286	0.0185277	0.0250551	0	0	0.00437907
TCGA-UF-A7JS	0	0	0.010362	0.233806	0	0.0943248	0.0370763	0	0	0	0	0.103032	0	0.211965	0.0433174	0.200933	0.00799009	0.0234849	0	0.0262779	0	0.00743017
TCGA-UF-A7JT	0.0132159	0	0.00103601	0.265101	0	0.000972404	0.108608	0.0356223	0.0401614	0	0.108691	0	0	0.101945	0.189239	0.134325	0.000651354	0	0	0	0	0.000431209
TCGA-UF-A7JV	0	0	0.00045045	0.0447116	0	0.116057	0	0.000436193	0	0	0.00398762	0.00985315	0	0.440217	0.056955	0.111973	0.000558041	0.0174671	0	0.192779	0.00455565	0
TCGA-UP-A6WW	0.0709024	0	0.0191101	0.0863118	0	0.18697	0.0204814	0.0415905	0.0655672	0	0	0.0114942	0	0.270031	0.0543007	0.0724163	0.0717965	0.0128456	0.0134065	0	0	0.00277574
TCGA-WA-A7GZ	0	0.00586272	0	0.0384331	0	0.325231	0	0	0	0	0	0.00842197	0.00885628	0.453962	0.0496259	0	0.00357142	0.0607281	0	0.0453072	0	0
TCGA-WA-A7H4	0.0947033	0	0.0884623	0.00472725	0	0.234605	0	0	0.00794504	0	0	0.0253505	0	0.261712	0.0327799	0.0674763	0.0796086	0.0392634	0.0633668	0	0	0

## Sheet: Table S5
Table S5. 29 anti-tumor immunological functions signatures (gene sets)
aDCs	APC co inhibition	APC co stimulation	B cells	CCR	CD8+ T cells	Check-point	Cytolytic activity	DCs	HLA	iDCs	Inflammation-promoting	Macrophages	Mast cells	MHC class I	Neutrophils	NK cells	Parainflammation	pDCs	T cell co-inhibition	T cell co-stimulation	T helper cells	Tfh	Th1 cells	Th2 cells	TIL	Treg	Type I IFN Reponse	Type II IFN Reponse
CD83	C10orf54	CD40	BACH2	CCL16	CD8A	IDO1	PRF1	CCL17	HLA-E	CD1A	CCL5	C11orf45	CMA1	B2M	EVI2B	KLRC1	CXCL10	CLEC4C	BTLA	CD2	CD4	PDCD1	IFNG	PMCH	ITM2C	IL12RB2	DDX4	GPR146
LAMP3	CD274	CD58	BANK1	TPO		LAG3	GZMA	CCL22	HLA-DPB2	CD1E	CD19	CD68	MS4A2	HLA-A	HSD17B11	KLRF1	PLAT	CXCR3	C10orf54	CD226		CXCL13	TBX21	LAIR2	CD38	TMPRSS6	IFIT1	SELP
CCL1	LGALS9	CD70	BLK	TGFBR2		CTLA4		CD209	HLA-C		CD8B	CLEC5A	TPSAB1	TAP1	KDM6B		CCND1	GZMB	CD160	CD27		CXCR5	CTLA4	SMAD2	THEMIS2	CTSC	IFIT2	AHR
	PDCD1LG2	ICOSLG	BTLA	CXCL2		TNFRSF9		CCL13	HLA-J		CXCL10	CYBB			MEGF9		LGMN	IL3RA	CD244	CD28			STAT4	CXCR6	GLYR1	LAPTM4B	IFIT3
	PVRL3	SLAMF1	CD79A	CCL14		ICOS			HLA-DQB1		CXCL13	FUCA1			MNDA		PLAUR	IRF7	CD274	CD40LG			CD38	GATA3	ICOS	TFRC	IRF7
		TNFSF14	CD79B	TGFBR3		CD80			HLA-DQB2		CXCL9	GPNMB			NLRP12		AIM2	IRF8	CTLA4	ICOS			IL12RB2	IL26	F5	RNF145	ISG20
		TNFSF15	FCRL1	IL11RA		PDCD1LG2			HLA-DQA2		GNLY	HS3ST2			PADI4		MMP7	LILRA4	HAVCR2	SLAMF1			LTA		TIGIT	NETO2	MX1
		TNFSF18	FCRL3	CCL11		TIGIT			HLA-DQA1		GZMB	LGMN			SELL		ICAM1	PHEX	LAG3	TNFRSF18			CSF2		KLRD1	ADAT2	MX2
		TNFSF4	HVCN1	IL4I1		CD70			HLA-A		IFNG	MMP9			TRANK1		MX2	PLD4	LAIR1	TNFRSF25					IRF4	CHST2	RSAD2
		TNFSF8	RALGPS2	IL33		TNFSF9			HLA-DMA		IL12A	TM4SF19			VNN3		CXCL9	PTCRA	TIGIT	TNFRSF4					PRKCQ	CTLA4	TNFSF10
		TNFSF9		CXCL12		ICOSLG			HLA-DOB		IL12B						ANXA1			TNFRSF8					FCRL5	NFE2L3
				CXCL10		KIR3DL1			HLA-DRB1		IRF1						TLR2			TNFRSF9					SIRPG	LIMA1
				BMPER		CD86			HLA-H		PRF1						PLA2G2D			TNFSF14					LPXN	IL1R2
				BMP8A		PDCD1			HLA-B		STAT1						ITGA2								IL2RG	ICOS
				CXCL11		LAIR1			HLA-DRB5		TBX21						MX1								CCL5	HSDL2
				IL21R		TNFRSF8			HLA-DOA								HMOX1								LCK	HTATIP2
				IL17B		TNFSF15			HLA-DPB1								CD276								TRAF3IP3	FKBP1A
				TNFRSF9		TNFRSF14			HLA-DRA								TIRAP								CD86	TIGIT
				ILF2		IDO2			HLA-DRB6								IL33								MAL	CCR8
				CX3CR1		CD276			HLA-L								PTGES								LILRB1	LTA
				CCR8		CD40			HLA-F								TNFRSF12A								DOK2	SLC35F2
				TNFSF12		TNFRSF4			HLA-G								SCARB1								CD6	IL21R
				CSF3		TNFSF14			HLA-DMB								CD14								PAG1	AHCYL1
				TNFSF4		HHLA2			HLA-DPA1								BLNK								LAX1	SOCS2
				BMP3		CD244											IFIT3								PLEK	ETV7
				CX3CL1		CD274											RETNLB								PIK3CD	BCL2L1
				BMP5		HAVCR2											IFIT2								SLAMF1	RRAGB
				CXCR2		CD27											ISG15								XCL1	ACSL4
				TNFRSF10D		BTLA											OAS2								GPR171	CHRNA6
				BMP2		LGALS9											REL								XCL2	BATF
				CXCL14		TMIGD2											OAS3								TBX21	LAX1
				CCL28		CD28											CD44								CD2	ADPRH
				CXCL3		CD48											PPARG								CD53	TNFRSF4
				BMP6		TNFRSF25											BST2								KLHL6	ANKRD10
				CCL21		CD40LG											OAS1								SLAMF6	CD274
				CXCL9		ADORA2A											NOX1								CD40	CASP1
				CCL23		VTCN1											PLA2G2A								SIT1	LY75
				IL6		CD160											IFIT1								TNFRSF4	NPTN
				TNFRSF18		CD44											IFITM3								CD79A	SSTR3
				IL17RD		TNFSF18											IL1RN								CD247	GRSF1
				IL17D		TNFRSF18																			LCP2	CSF2RB
				IL27		BTNL2																			CD3D	TMEM184C
				CCL7		C10orf54																			CD27	NDFIP2
				IL1R1		CD200R1																			SH2D1A	ZBTB38
				CXCR4		TNFSF4																			FYB	ERI1
				CXCR2P1		CD200																			ARHGAP30	TRAF3
				TGFB1I1		NRP1																			ACAP1	NAB1
				IFNGR1																					CST7	HS3ST3B1
				IL9R																					CD3G	LAYN
				IL1RAPL1																					IL2RB	JAK1
				IL11																					CD3E	VDR
				CSF1																					FCRL3	LEPROT
				IL20RA																					CORO1A	GCNT1
				IL25																					ITK	PTPRJ
				TNFRSF4																					TCL1A	IKZF2
				IL18																					CYBB	CSF1
				ILF3																					CSF2RB	ENTPD1
				CCL20																					IKZF1	TNFRSF18
				TNFRSF12A																					NCF4	METTL7A
				IL6ST																					DOCK2	KSR1
				CXCL13																					CCR2	SSH1
				IL12B																					PTPRC	CADM1
				TNFRSF8																					PLAC8	IL1R1
				IL6R																					NCKAP1L	ACP5
				BMPR2																					IL7R	CHST7
				IFNE																					2018-09-06	THADA
				IL1RAPL2																					CD28	CD177
				IL3RA																					STAT4	NFAT5
				BMP4																					CD8A	ZNF282
				CCL24																					LY9	MAGEH1
				TNFSF13B																					CD48
				CCR4																					HCST
				IL2RA																					PTPRCAP
				IL32																					SASH3
				TNFRSF10C																					ARHGAP25
				IL22RA1																					LAT
				BMPR1A																					TRAT1
				CXCR5																					IL10RA
				CXCR3																					PAX5
				IFNA8																					CCR7
				IL17REL																					DOCK11
				IFNB1																					PARVG
				IFNAR1																					SPNS1
				TNFRSF1B																					CD52
				CCL17																					HCLS1
				IFNL1																					ARHGAP9
				IL16																					GIMAP6
				IL1RL1																					PRKCB
				ILK																					MS4A1
				CCL25																					GPR18
				ILDR2																					TBC1D10C
				CXCR1																					GVINP1
				IL36RN																					P2RY8
				IL34																					EVI2B
				TGFB1																					VAMP5
				IFNG																					KLRK1
				IL19																					SELL
				ILKAP																					MPEG1
				BMP2K																					MS4A6A
				CCR10																					ARHGAP15
				ILDR1																					MFNG
				EPO																					GZMK
				CCR7																					SELPLG
				IL17C																					TARP
				IL23A																					GIMAP7
				CCR5																					FAM65B
				IL7																					INPP5D
				EPOR																					ITGA4
				CCL13																					MZB1
				IL2RG																					GPSM3
				IL31RA																					STK10
				TNFAIP6																					CLEC2D
				IFNL2																					IL16
				BMP1																					NLRC3
				IL12RB1																					GIMAP5
				TNFAIP8																					GIMAP4
				IL4R																					IFFO1
				TNFRSF6B																					CFH
				TNFAIP8L1																					PVRIG
				TNFRSF10B																					CFHR1
				IFNL3
				CCL5
				CXCL6
				CXCL1
				CCR3
				TNFSF11
				CSF1R
				IL21
				IL1RAP
				IL12RB2
				CCL1
				IL17RA
				CCR1
				IL1RN
				TNFRSF11B
				TNFRSF14
				IL13
				IL2RB
				BMP8B
				CCL2
				IL24
				IL18RAP
				TGFBI
				TNFSF10
				TNFRSF11A
				CXCL5
				IL5RA
				TNFSF9
				IL1RL2
				TNFRSF13C
				IL36G
				IL15RA
				TNFRSF21
				CXCL8
				IL22RA2
				TNFAIP8L2
				IL18R1
				IFNLR1
				CXCR6
				CCL3L3
				TNFRSF1A
				IL17RE
				IFNGR2
				IL17RC
				TNFAIP8L3
				ILVBL
				TGFBRAP1
				CCL4L1
				CSF2RA
				CCRN4L
				CCL26
				TNFAIP1
				CCRL2
				IFNA10
				TNFRSF17
				IFNA13
				IL20
				IL18BP
				CCL3L1
				TNFSF12-TNFSF13
				IL5
				IL23R
				IL26
				TNF
				TGFA
				CSF2
				IL1F10
				CXCL17
				TNFSF13
				IFNA4
				IL37
				IL12A
				IL7R
				IFNA1
				IL1A
				IL4
				IL2
				CCL22
				CSF3R
				IL10
				IFNK
				TGFB2
				IL1R2
				IL1B
				IL17F
				IL27RA
				IL15
				TNFSF8
				IL36B
				XCL1
				CXCL16
				TNFRSF19
				IL3
				CCL3
				IFNA2
				BMPR1B
				IFNA21
				TNFSF18
				CCL8
				IL17RB
				TNFRSF25
				IL22
				IL10RB
				IFNAR2
				CCL18
				IFNA16
				CSF2RB
				IL36A
				TNFAIP3
				IL13RA2
				IL13RA1
				CCR9
				TNFRSF10A
				IFNA7
				IFNW1
				XCL2
				TNFSF14
				CCR2
				BMP15
				BMP10
				CCL15-CCL14
				TGFBR1
				IFNA5
				BMP7
				IFNA14
				IL20RB
				IL10RA
				IFNA17
				CCR6
				TGFB3
				CCL15
				CCL4
				CCL27
				TNFRSF13B
				TNFAIP2
				IL31
				IL17A
				TNFSF15
				CCL19
				IFNA6
				IL9

## Sheet: Table S6_GO
Table S6. GO terms and KEGG pathways enriched in metabolism-related genes
ID	Description	GeneRatio	BgRatio	pvalue	p.adjust	qvalue	geneID	Count
GO:0016053	organic acid biosynthetic process	37/187	335/18862	3.93149e-28	9.20362e-25	6.96081e-25	GPT2/GLS/CBS/GGT5/ACSM3/ASNS/PSPH/MGLL/PTGIS/GAD1/PTGS2/GGT1/GGT6/GAMT/GPT/ALOX12/ALDH1A3/ACACB/CYP2D6/EPHX2/LIPG/CDO1/GATM/KMO/SDS/ACADL/ALDH1A2/PTGDS/DHRS9/MTHFD1L/NAGS/ACSM1/LPL/MIF/CYP2E1/KYNU/ALOX15	37
GO:0044282	small molecule catabolic process	40/187	431/18862	1.81559e-27	1.96758e-24	1.4881e-24	ACAT1/ARG1/CYP26B1/MIOX/ALDH1A1/NOS1/NT5E/GPT2/ALDH3B1/GLS/HK3/CBS/ADH7/DHDH/NPL/GAD1/TDO2/PCK1/HPRT1/GPT/ACACB/PIPOX/ALDH6A1/CDO1/FTCD/LDHD/KMO/GCK/SDS/ACADL/DDO/NT5C1A/ACADSB/SULT1E1/IL4I1/AMDHD1/RENBP/ADA/ACADM/KYNU	40
GO:0046394	carboxylic acid biosynthetic process	36/187	327/18862	2.52146e-27	1.96758e-24	1.4881e-24	GPT2/GLS/CBS/GGT5/ACSM3/ASNS/PSPH/MGLL/PTGIS/GAD1/PTGS2/GGT1/GGT6/GAMT/GPT/ALOX12/ALDH1A3/ACACB/CYP2D6/EPHX2/LIPG/GATM/KMO/SDS/ACADL/ALDH1A2/PTGDS/DHRS9/MTHFD1L/NAGS/ACSM1/LPL/MIF/CYP2E1/KYNU/ALOX15	36
GO:1901605	alpha-amino acid metabolic process	29/187	191/18862	3.64433e-26	2.13285e-23	1.6131e-23	TH/ACAT1/ARG1/NOS1/DCT/GPT2/GLS/SMS/CBS/ASNS/PSPH/GAD1/GGT1/TDO2/GPT/PIPOX/CDO1/FTCD/KMO/ODC1/SDS/DDO/ACADSB/IL4I1/GFPT2/AMDHD1/NAGS/GNMT/KYNU	29
GO:0006520	cellular amino acid metabolic process	32/187	331/18862	1.45612e-22	6.81757e-20	5.15621e-20	TH/ACAT1/ARG1/NOS1/DCT/GPT2/GLS/SMS/CBS/GGT5/ASNS/PSPH/GAD1/GGT1/TDO2/GPT/PIPOX/ALDH6A1/CDO1/FTCD/KMO/ODC1/SDS/DDO/SCLY/ACADSB/IL4I1/GFPT2/AMDHD1/NAGS/GNMT/KYNU	32
GO:0016054	organic acid catabolic process	28/187	258/18862	3.45976e-21	1.34988e-18	1.02093e-18	ACAT1/ARG1/CYP26B1/NOS1/GPT2/GLS/CBS/NPL/GAD1/TDO2/PCK1/GPT/ACACB/PIPOX/ALDH6A1/CDO1/FTCD/LDHD/KMO/SDS/ACADL/DDO/ACADSB/IL4I1/AMDHD1/RENBP/ACADM/KYNU	28
GO:0046395	carboxylic acid catabolic process	27/187	243/18862	9.96012e-21	3.33095e-18	2.51924e-18	ACAT1/ARG1/CYP26B1/NOS1/GPT2/GLS/CBS/NPL/GAD1/TDO2/PCK1/GPT/ACACB/PIPOX/ALDH6A1/CDO1/FTCD/LDHD/KMO/SDS/ACADL/DDO/IL4I1/AMDHD1/RENBP/ACADM/KYNU	27
GO:0006631	fatty acid metabolic process	32/187	392/18862	2.54727e-20	7.45395e-18	5.63751e-18	TH/ACAT1/CYP2A6/GGT5/ACSM3/ADH7/CYP2C18/PLA2G2F/MGLL/DGAT2/PTGIS/UGT1A8/PTGS2/GGT1/PCK1/TYRP1/CYP2J2/ALOX12/ACACB/CYP2D6/EPHX2/LIPG/ACADL/PTGDS/CYP2F1/ACADSB/ACSM1/LPL/MIF/CYP2E1/ACADM/ALOX15	32
GO:0006066	alcohol metabolic process	31/187	373/18862	6.25276e-20	1.62641e-17	1.23007e-17	ADH1B/HMGCS2/MIOX/ALDH1A1/RPE65/ITPKA/PLCB4/ALDH3B1/DEGS2/SULT2B1/ADH7/RDH16/DGAT2/MINPP1/GPD1/CYP3A5/PCK1/ALDH1A3/FMO5/ACACB/CYP2D6/EPHX2/LRAT/SPHK1/ACADL/ALDH1A2/ISYNA1/DHRS9/LCAT/SULT1E1/SGPP1	31
GO:0034754	cellular hormone metabolic process	20/187	136/18862	4.90721e-18	1.14878e-15	8.68835e-16	UGT2B7/ADH1B/UGT2B17/CYP26B1/ALDH1A1/UGT1A7/RPE65/ADH7/CYP2C18/RDH16/DGAT2/UGT1A8/CYP3A5/ALDH1A3/AANAT/CYP2D6/LRAT/ALDH1A2/DHRS9/SULT1E1	20
GO:0006720	isoprenoid metabolic process	20/187	143/18862	1.36054e-17	2.67683e-15	2.02452e-15	TH/ADH1B/HMGCS2/CYP26B1/ALDH1A1/UGT1A7/RPE65/ADH7/CYP2C18/RDH16/DGAT2/UGT1A8/CYP3A5/ALDH1A3/CYP2D6/LRAT/ALDH1A2/DHRS9/LPL/CYP2E1	20
GO:1901606	alpha-amino acid catabolic process	17/187	88/18862	1.37215e-17	2.67683e-15	2.02452e-15	ACAT1/ARG1/NOS1/GPT2/GLS/CBS/GAD1/TDO2/GPT/PIPOX/CDO1/KMO/SDS/DDO/ACADSB/IL4I1/KYNU	17
GO:0006721	terpenoid metabolic process	19/187	124/18862	1.55656e-17	2.80301e-15	2.11995e-15	ADH1B/HMGCS2/CYP26B1/ALDH1A1/UGT1A7/RPE65/ADH7/CYP2C18/RDH16/DGAT2/UGT1A8/CYP3A5/ALDH1A3/CYP2D6/LRAT/ALDH1A2/DHRS9/LPL/CYP2E1	19
GO:0009063	cellular amino acid catabolic process	18/187	106/18862	1.68773e-17	2.82213e-15	2.13441e-15	ARG1/NOS1/GPT2/GLS/CBS/GAD1/TDO2/GPT/PIPOX/ALDH6A1/CDO1/FTCD/KMO/SDS/DDO/IL4I1/AMDHD1/KYNU	18
GO:0072330	monocarboxylic acid biosynthetic process	23/187	224/18862	5.11039e-17	7.97561e-15	6.03205e-15	ACSM3/MGLL/PTGIS/PTGS2/GAMT/ALOX12/ALDH1A3/ACACB/CYP2D6/EPHX2/LIPG/GATM/KMO/SDS/ACADL/ALDH1A2/PTGDS/DHRS9/ACSM1/LPL/MIF/CYP2E1/ALOX15	23
GO:0120254	olefinic compound metabolic process	18/187	119/18862	1.44515e-16	2.11444e-14	1.59918e-14	CYP2A6/RPE65/CYP2C18/PLA2G2F/MGLL/PTGIS/PTGS2/CYP2J2/ALOX12/ALDH1A3/CYP2D6/EPHX2/ALDH1A2/PTGDS/CYP2F1/DHRS9/CYP2E1/ALOX15	18
GO:0006805	xenobiotic metabolic process	18/187	120/18862	1.6857e-16	2.3213e-14	1.75563e-14	CYP26B1/GSTA2/CYP2A6/UGT1A7/ALDH3A1/CYP2C18/FMO1/UGT1A8/CYP3A5/GGT1/CYP2J2/CYP2D6/AOC3/ACY3/FMO2/CYP2F1/ACSM1/CYP2E1	18
GO:0072521	purine-containing compound metabolic process	30/187	460/18862	2.19915e-16	2.86011e-14	2.16314e-14	ACAT1/HMGCS2/PDE1A/NOS1/IMPDH1/NT5E/GMPR/SULT2B1/HK3/ADCY2/ACSM3/PDE7A/DGAT2/GPD1/FHIT/TDO2/HPRT1/ACACB/PIPOX/AMPD1/GCK/NT5C1A/SULT1E1/PFKFB4/GNMT/PFKFB1/ACSM1/NME5/ADA/KYNU	30
GO:0006690	icosanoid metabolic process	18/187	123/18862	2.65231e-16	3.26792e-14	2.47157e-14	CYP2A6/GGT5/CYP2C18/PLA2G2F/MGLL/PTGIS/PTGS2/GGT1/GGT6/CYP2J2/ALOX12/CYP2D6/EPHX2/PTGDS/CYP2F1/MIF/CYP2E1/ALOX15	18
GO:0017144	drug metabolic process	13/187	45/18862	3.24699e-16	3.8006e-14	2.87444e-14	CYP2A6/UGT1A7/NOS1/AOX1/CYP2C18/FMO1/CYP3A5/CYP2J2/FMO5/CYP2D6/FMO2/CYP2F1/CYP2E1	13
GO:0071466	cellular response to xenobiotic stimulus	18/187	125/18862	3.56315e-16	3.97207e-14	3.00412e-14	CYP26B1/GSTA2/CYP2A6/UGT1A7/ALDH3A1/CYP2C18/FMO1/UGT1A8/CYP3A5/GGT1/CYP2J2/CYP2D6/AOC3/ACY3/FMO2/CYP2F1/ACSM1/CYP2E1	18
GO:0019369	arachidonic acid metabolic process	14/187	59/18862	4.88261e-16	5.19554e-14	3.92945e-14	CYP2A6/CYP2C18/PLA2G2F/MGLL/PTGIS/PTGS2/CYP2J2/ALOX12/CYP2D6/EPHX2/PTGDS/CYP2F1/CYP2E1/ALOX15	14
GO:0001523	retinoid metabolic process	17/187	108/18862	5.1931e-16	5.28567e-14	3.99761e-14	ADH1B/CYP26B1/ALDH1A1/UGT1A7/RPE65/ADH7/CYP2C18/RDH16/DGAT2/UGT1A8/CYP3A5/ALDH1A3/CYP2D6/LRAT/ALDH1A2/DHRS9/LPL	17
GO:0006163	purine nucleotide metabolic process	29/187	441/18862	5.88465e-16	5.73998e-14	4.34122e-14	ACAT1/HMGCS2/PDE1A/NOS1/IMPDH1/NT5E/GMPR/SULT2B1/HK3/ADCY2/ACSM3/PDE7A/DGAT2/GPD1/FHIT/TDO2/HPRT1/ACACB/PIPOX/AMPD1/GCK/NT5C1A/SULT1E1/PFKFB4/PFKFB1/ACSM1/NME5/ADA/KYNU	29
GO:0006575	cellular modified amino acid metabolic process	21/187	198/18862	6.49749e-16	6.08425e-14	4.60159e-14	GSTA2/TYMS/MTHFD2/PTDSS1/GGT5/PLA2G2F/CKMT2/GGT1/GGT6/GAMT/CHDH/PIPOX/FTCD/GATM/ACADL/MTHFD1L/CKM/PLA2G2A/PLA2G2D/GNMT/ACADM	21
GO:0009410	response to xenobiotic stimulus	18/187	131/18862	8.37268e-16	7.53863e-14	5.70155e-14	CYP26B1/GSTA2/CYP2A6/UGT1A7/ALDH3A1/CYP2C18/FMO1/UGT1A8/CYP3A5/GGT1/CYP2J2/CYP2D6/AOC3/ACY3/FMO2/CYP2F1/ACSM1/CYP2E1	18
GO:0016101	diterpenoid metabolic process	17/187	114/18862	1.33126e-15	1.15425e-13	8.72972e-14	ADH1B/CYP26B1/ALDH1A1/UGT1A7/RPE65/ADH7/CYP2C18/RDH16/DGAT2/UGT1A8/CYP3A5/ALDH1A3/CYP2D6/LRAT/ALDH1A2/DHRS9/LPL	17
GO:0001676	long-chain fatty acid metabolic process	17/187	120/18862	3.23034e-15	2.70079e-13	2.04264e-13	CYP2A6/ACSM3/CYP2C18/PLA2G2F/MGLL/PTGIS/PTGS2/CYP2J2/ALOX12/CYP2D6/EPHX2/ACADL/PTGDS/CYP2F1/ACSM1/CYP2E1/ALOX15	17
GO:0042445	hormone metabolic process	21/187	218/18862	4.59019e-15	3.70539e-13	2.80243e-13	UGT2B7/ADH1B/UGT2B17/CYP26B1/ALDH1A1/UGT1A7/RPE65/ADH7/CYP2C18/RDH16/DGAT2/UGT1A8/CYP3A5/ALDH1A3/AANAT/CYP2D6/LRAT/ALDH1A2/DDO/DHRS9/SULT1E1	21
GO:0034308	primary alcohol metabolic process	15/187	94/18862	2.33922e-14	1.82537e-12	1.38055e-12	ADH1B/ALDH1A1/RPE65/ALDH3B1/ADH7/RDH16/DGAT2/GPD1/CYP3A5/ALDH1A3/CYP2D6/LRAT/ALDH1A2/DHRS9/SULT1E1	15
GO:0042572	retinol metabolic process	12/187	47/18862	2.43964e-14	1.84232e-12	1.39337e-12	ADH1B/ALDH1A1/RPE65/ADH7/RDH16/DGAT2/CYP3A5/ALDH1A3/CYP2D6/LRAT/ALDH1A2/DHRS9	12
GO:0043648	dicarboxylic acid metabolic process	15/187	96/18862	3.23608e-14	2.30674e-12	1.74462e-12	TH/MTHFD2/GPT2/GLS/ME3/GAD1/GGT1/PCK1/FTCD/KMO/DDO/MTHFD1L/AMDHD1/NAGS/KYNU	15
GO:0030258	lipid modification	22/187	270/18862	3.25171e-14	2.30674e-12	1.74462e-12	DGKG/ACAT1/ITPKA/PIK3CD/ADH7/DGAT2/CYP3A5/ALOX12/ACACB/DGKI/EPHX2/SPHK1/ACADL/LCAT/PIP5K1B/SGPP1/PLA2G7/ACSM1/PIK3C2G/CYP2E1/ACADM/ALOX15	22
GO:0006730	one-carbon metabolic process	11/187	40/18862	1.21782e-13	8.38503e-12	6.3417e-12	CA8/CA13/TYMS/MTHFD2/FTCD/CA6/CA9/MTHFD1L/CA2/GNMT/CA3	11
GO:0033559	unsaturated fatty acid metabolic process	15/187	115/18862	5.03504e-13	3.36772e-11	2.54705e-11	CYP2A6/CYP2C18/PLA2G2F/MGLL/PTGIS/PTGS2/CYP2J2/ALOX12/CYP2D6/EPHX2/PTGDS/CYP2F1/MIF/CYP2E1/ALOX15	15
GO:0042573	retinoic acid metabolic process	10/187	33/18862	5.47112e-13	3.55775e-11	2.69077e-11	ADH1B/CYP26B1/UGT1A7/ADH7/CYP2C18/UGT1A8/CYP3A5/ALDH1A3/ALDH1A2/DHRS9	10
GO:0042398	cellular modified amino acid biosynthetic process	11/187	48/18862	1.11121e-12	7.03068e-11	5.31739e-11	PTDSS1/GGT5/CKMT2/GGT1/GGT6/GAMT/CHDH/GATM/MTHFD1L/CKM/ACADM	11
GO:0046486	glycerolipid metabolic process	25/187	433/18862	1.30622e-12	8.047e-11	6.08604e-11	DGKG/ITPKA/PIK3CD/PTDSS1/PLA2G2F/MGLL/DGAT2/GPD1L/GPD1/PCK1/AGPAT4/CHPT1/DGKI/LIPG/LCAT/ACHE/PLA2G2A/PIP5K1B/PLA2G2D/LPCAT1/PLA2G7/LPL/PIK3C2G/CYP2E1/ALOX15	25
GO:0019693	ribose phosphate metabolic process	25/187	435/18862	1.44599e-12	8.67964e-11	6.56452e-11	ACAT1/HMGCS2/PDE1A/IMPDH1/NT5E/PYGL/SULT2B1/HK3/ADCY2/ACSM3/PDE7A/DGAT2/GPD1/TDO2/HPRT1/ACACB/PIPOX/AMPD1/GCK/SULT1E1/PFKFB4/PFKFB1/ACSM1/NME5/KYNU	25
GO:1901293	nucleoside phosphate biosynthetic process	20/187	267/18862	2.43523e-12	1.42522e-10	1.07791e-10	ACAT1/CMPK2/TYMS/NOS1/IMPDH1/TK1/ADCY2/RRM2/DTYMK/PTGIS/PTGS2/HPRT1/ACACB/AMPD1/AK7/KMO/NMNAT2/NME5/ADA/KYNU	20
GO:0009150	purine ribonucleotide metabolic process	24/187	408/18862	2.56723e-12	1.46583e-10	1.10862e-10	ACAT1/HMGCS2/PDE1A/IMPDH1/NT5E/SULT2B1/HK3/ADCY2/ACSM3/PDE7A/DGAT2/GPD1/TDO2/HPRT1/ACACB/PIPOX/AMPD1/GCK/SULT1E1/PFKFB4/PFKFB1/ACSM1/NME5/KYNU	24
GO:0006644	phospholipid metabolic process	24/187	419/18862	4.51198e-12	2.51489e-10	1.90204e-10	DGKG/HMGCS2/ITPKA/PIK3CD/PTDSS1/PLA2G2F/GPD1L/GPD1/AGPAT4/CHPT1/SMPD3/LIPG/ISYNA1/LCAT/ACHE/PLA2G2A/PIP5K1B/PLA2G2D/SGPP1/LPCAT1/PLA2G7/LPL/PIK3C2G/ALOX15	24
GO:0009259	ribonucleotide metabolic process	24/187	425/18862	6.09135e-12	3.31624e-10	2.50811e-10	ACAT1/HMGCS2/PDE1A/IMPDH1/NT5E/SULT2B1/HK3/ADCY2/ACSM3/PDE7A/DGAT2/GPD1/TDO2/HPRT1/ACACB/PIPOX/AMPD1/GCK/SULT1E1/PFKFB4/PFKFB1/ACSM1/NME5/KYNU	24
GO:0006633	fatty acid biosynthetic process	16/187	168/18862	1.13046e-11	6.01454e-10	4.54887e-10	ACSM3/MGLL/PTGIS/PTGS2/ALOX12/ACACB/CYP2D6/EPHX2/LIPG/ACADL/PTGDS/ACSM1/LPL/MIF/CYP2E1/ALOX15	16
GO:0008202	steroid metabolic process	21/187	329/18862	1.42544e-11	7.41547e-10	5.60841e-10	ACAT1/UGT2B7/UGT2B17/HMGCS2/CYP26B1/CYP2A6/UGT1A7/SULT2B1/RDH16/DGAT2/UGT1A8/CYP3A5/FMO5/ACACB/CYP2D6/EPHX2/ACADL/DHRS9/LCAT/SULT1E1/CYP2E1	21
GO:0009165	nucleotide biosynthetic process	19/187	264/18862	1.7823e-11	9.07035e-10	6.86002e-10	ACAT1/CMPK2/TYMS/NOS1/IMPDH1/ADCY2/RRM2/DTYMK/PTGIS/PTGS2/HPRT1/ACACB/AMPD1/AK7/KMO/NMNAT2/NME5/ADA/KYNU	19
GO:0045017	glycerolipid biosynthetic process	19/187	266/18862	2.03254e-11	1.01238e-09	7.65673e-10	DGKG/PIK3CD/PTDSS1/PLA2G2F/DGAT2/GPD1L/GPD1/PCK1/AGPAT4/CHPT1/LCAT/ACHE/PLA2G2A/PIP5K1B/PLA2G2D/LPCAT1/LPL/PIK3C2G/ALOX15	19
GO:0042737	drug catabolic process	8/187	25/18862	7.52102e-11	3.66806e-09	2.7742e-09	CYP2A6/NOS1/CYP2C18/CYP3A5/CYP2J2/CYP2D6/CYP2F1/CYP2E1	8
GO:0034404	nucleobase-containing small molecule biosynthetic process	13/187	115/18862	1.18928e-10	5.68186e-09	4.29726e-09	ACAT1/PDE1A/IMPDH1/TK1/NT5E/PDE7A/DTYMK/FHIT/HPRT1/ENPP3/NT5C1A/NME5/ADA	13
GO:0006790	sulfur compound metabolic process	21/187	378/18862	1.88791e-10	8.66399e-09	6.55268e-09	ACAT1/HMGCS2/GSTA2/SULT2B1/SMS/CBS/GGT5/ACSM3/CHST11/DGAT2/GGT1/CHST13/GGT6/TDO2/ACACB/PIPOX/CDO1/SULT1E1/GNMT/ACSM1/KYNU	21
GO:0009123	nucleoside monophosphate metabolic process	11/187	75/18862	1.9103e-10	8.66399e-09	6.55268e-09	CMPK2/TYMS/IMPDH1/TK1/NT5E/DTYMK/HPRT1/AMPD1/AK7/NT5C1A/ADA	11
GO:0016042	lipid catabolic process	20/187	340/18862	1.92451e-10	8.66399e-09	6.55268e-09	ACAT1/CYP26B1/GLA/PLCB4/PLA2G2F/MGLL/NEU4/PCK1/ACACB/SMPD3/LIPG/SPHK1/ACADL/SULT1E1/PLA2G2A/PLA2G2D/PLA2G7/LPL/PAFAH1B3/ACADM	20
GO:0008654	phospholipid biosynthetic process	18/187	269/18862	2.05475e-10	9.07579e-09	6.86413e-09	DGKG/HMGCS2/PIK3CD/PTDSS1/PLA2G2F/GPD1L/GPD1/AGPAT4/CHPT1/ISYNA1/LCAT/ACHE/PLA2G2A/PIP5K1B/PLA2G2D/LPCAT1/PIK3C2G/ALOX15	18
GO:0046434	organophosphate catabolic process	14/187	154/18862	4.26572e-10	1.84927e-08	1.39863e-08	ACAT1/PDE1A/NT5E/PDE7A/GPD1L/GPD1/FHIT/HPRT1/ENPP3/SMPD3/LIPG/NT5C1A/PLA2G7/ADA	14
GO:0042493	response to drug	20/187	359/18862	5.00456e-10	2.13012e-08	1.61104e-08	TH/ARG1/CYP2A6/TYMS/MAOB/ALDH3A1/NOS1/CYP2C18/GAD1/TDO2/CYP2J2/ACACB/CYP2D6/CYP2F1/CA9/CD38/LPL/DNMT3B/CYP2E1/ADA	20
GO:0044262	cellular carbohydrate metabolic process	18/187	288/18862	6.20089e-10	2.59219e-08	1.96051e-08	MIOX/AGL/GYS2/ITPKA/PYGL/HK3/DGAT2/PCK1/GPT/GNE/ACACB/FBP2/PYGM/GCK/ISYNA1/PFKFB4/GNMT/PFKFB1	18
GO:0046474	glycerophospholipid biosynthetic process	16/187	227/18862	1.0221e-09	4.19776e-08	3.17482e-08	DGKG/PIK3CD/PTDSS1/PLA2G2F/GPD1L/GPD1/AGPAT4/CHPT1/LCAT/ACHE/PLA2G2A/PIP5K1B/PLA2G2D/LPCAT1/PIK3C2G/ALOX15	16
GO:0042738	exogenous drug catabolic process	7/187	23/18862	1.80347e-09	7.27919e-08	5.50534e-08	CYP2A6/NOS1/CYP2C18/CYP2J2/CYP2D6/CYP2F1/CYP2E1	7
GO:0016051	carbohydrate biosynthetic process	15/187	209/18862	2.71134e-09	1.07581e-07	8.13645e-08	AGL/GYS2/CHST11/DGAT2/GPD1/CHST13/PCK1/GPT/SMPD3/FBP2/GCK/SDS/ISYNA1/GNMT/PFKFB1	15
GO:0009064	glutamine family amino acid metabolic process	10/187	75/18862	3.41967e-09	1.33424e-07	1.0091e-07	ARG1/NOS1/GLS/ASNS/GAD1/GGT1/FTCD/GFPT2/AMDHD1/NAGS	10
GO:0019748	secondary metabolic process	9/187	56/18862	3.86922e-09	1.48489e-07	1.12304e-07	TH/CYP2A6/UGT1A7/DCT/FMO1/UGT1A8/TYRP1/CYP2D6/FMO2	9
GO:1901568	fatty acid derivative metabolic process	10/187	82/18862	8.3123e-09	3.13856e-07	2.37373e-07	ACAT1/HMGCS2/GGT5/DGAT2/GGT1/GGT6/TYRP1/ALOX12/ACSS3/ALOX15	10
GO:0006650	glycerophospholipid metabolic process	18/187	346/18862	1.12335e-08	4.17423e-07	3.15702e-07	DGKG/ITPKA/PIK3CD/PTDSS1/PLA2G2F/GPD1L/GPD1/AGPAT4/CHPT1/LCAT/ACHE/PLA2G2A/PIP5K1B/PLA2G2D/LPCAT1/PLA2G7/PIK3C2G/ALOX15	18
GO:0033189	response to vitamin A	6/187	18/18862	1.47343e-08	5.38955e-07	4.07618e-07	ARG1/CYP26B1/TYMS/LRAT/ALDH1A2/DNMT3B	6
GO:0006654	phosphatidic acid biosynthetic process	8/187	49/18862	2.55974e-08	9.21899e-07	6.97243e-07	DGKG/PLA2G2F/GPD1L/GPD1/AGPAT4/PLA2G2A/PLA2G2D/LPCAT1	8
GO:0019373	epoxygenase P450 pathway	6/187	20/18862	3.02607e-08	1.07334e-06	8.11777e-07	CYP2A6/CYP2C18/CYP2J2/EPHX2/CYP2F1/CYP2E1	6
GO:0019674	NAD metabolic process	8/187	51/18862	3.55366e-08	1.2234e-06	9.25271e-07	NT5E/HK3/GPD1L/GPD1/KMO/GCK/NMNAT2/CD38	8
GO:0046473	phosphatidic acid metabolic process	8/187	51/18862	3.55366e-08	1.2234e-06	9.25271e-07	DGKG/PLA2G2F/GPD1L/GPD1/AGPAT4/PLA2G2A/PLA2G2D/LPCAT1	8
GO:0009991	response to extracellular stimulus	20/187	477/18862	6.12826e-08	2.07917e-06	1.5725e-06	TH/ARG1/CYP26B1/TYMS/AGL/ALDH3A1/CBS/ASNS/PSPH/PCK1/GPT/ACACB/LIPG/LRAT/ALDH1A2/PFKFB1/LPL/DNMT3B/ADA/KYNU	20
GO:1901657	glycosyl compound metabolic process	11/187	129/18862	6.52677e-08	2.18274e-06	1.65083e-06	TH/GLA/IMPDH1/TK1/NT5E/DTYMK/HPRT1/NT5C1A/GNMT/NME5/ADA	11
GO:0008652	cellular amino acid biosynthetic process	9/187	77/18862	6.89033e-08	2.27187e-06	1.71824e-06	GPT2/GLS/CBS/ASNS/PSPH/GAD1/GGT1/GPT/NAGS	9
GO:0044242	cellular lipid catabolic process	14/187	230/18862	7.47729e-08	2.42311e-06	1.83263e-06	ACAT1/CYP26B1/GLA/MGLL/NEU4/PCK1/ACACB/SMPD3/LIPG/SPHK1/ACADL/PLA2G7/LPL/ACADM	14
GO:0051289	protein homotetramerization	8/187	56/18862	7.59952e-08	2.42311e-06	1.83263e-06	TK1/GLS/TDO2/HPRT1/ALDH1A3/ACACB/ALDH1A2/GNMT	8
GO:0006576	cellular biogenic amine metabolic process	10/187	103/18862	7.65955e-08	2.42311e-06	1.83263e-06	TH/MAOB/SMS/TDO2/HPRT1/CHDH/AANAT/KMO/ODC1/KYNU	10
GO:0009163	nucleoside biosynthetic process	7/187	38/18862	8.18844e-08	2.55588e-06	1.93305e-06	IMPDH1/TK1/NT5E/DTYMK/HPRT1/NME5/ADA	7
GO:0009308	amine metabolic process	12/187	163/18862	8.3493e-08	2.57181e-06	1.94509e-06	TH/MAOB/SMS/TDO2/HPRT1/CHDH/AANAT/AOC3/KMO/ODC1/INMT/KYNU	12
GO:1901136	carbohydrate derivative catabolic process	13/187	198/18862	9.19495e-08	2.7955e-06	2.11427e-06	ACAT1/PDE1A/GLA/NT5E/PDE7A/GPD1L/GPD1/NPL/NEU4/HPRT1/NT5C1A/RENBP/ADA	13
GO:0007584	response to nutrient	12/187	165/18862	9.5494e-08	2.86604e-06	2.16762e-06	ARG1/CYP26B1/TYMS/AGL/ALDH3A1/LIPG/LRAT/ALDH1A2/LPL/DNMT3B/ADA/KYNU	12
GO:0051384	response to glucocorticoid	11/187	135/18862	1.04286e-07	3.09029e-06	2.33722e-06	TH/ARG1/TYMS/MAOB/AGL/ALDH3A1/PCK1/AANAT/CDO1/PFKFB1/DNMT3B	11
GO:0031667	response to nutrient levels	19/187	451/18862	1.24223e-07	3.63508e-06	2.74925e-06	TH/ARG1/CYP26B1/TYMS/AGL/ALDH3A1/ASNS/PSPH/PCK1/GPT/ACACB/LIPG/LRAT/ALDH1A2/PFKFB1/LPL/DNMT3B/ADA/KYNU	19
GO:0042537	benzene-containing compound metabolic process	6/187	25/18862	1.32681e-07	3.80851e-06	2.88042e-06	TH/TDO2/KMO/ACSM1/CYP2E1/KYNU	6
GO:1901292	nucleoside phosphate catabolic process	9/187	83/18862	1.33403e-07	3.80851e-06	2.88042e-06	ACAT1/PDE1A/NT5E/PDE7A/FHIT/HPRT1/ENPP3/NT5C1A/ADA	9
GO:0034440	lipid oxidation	10/187	110/18862	1.43421e-07	4.04518e-06	3.05941e-06	ACAT1/ADH7/DGAT2/ALOX12/ACACB/ACADL/PLA2G7/ACSM1/ACADM/ALOX15	10
GO:0033865	nucleoside bisphosphate metabolic process	11/187	140/18862	1.51355e-07	4.12003e-06	3.11603e-06	ACAT1/HMGCS2/SULT2B1/ACSM3/DGAT2/TDO2/ACACB/PIPOX/SULT1E1/ACSM1/KYNU	11
GO:0033875	ribonucleoside bisphosphate metabolic process	11/187	140/18862	1.51355e-07	4.12003e-06	3.11603e-06	ACAT1/HMGCS2/SULT2B1/ACSM3/DGAT2/TDO2/ACACB/PIPOX/SULT1E1/ACSM1/KYNU	11
GO:0034032	purine nucleoside bisphosphate metabolic process	11/187	140/18862	1.51355e-07	4.12003e-06	3.11603e-06	ACAT1/HMGCS2/SULT2B1/ACSM3/DGAT2/TDO2/ACACB/PIPOX/SULT1E1/ACSM1/KYNU	11
GO:0072527	pyrimidine-containing compound metabolic process	9/187	85/18862	1.64287e-07	4.42063e-06	3.34338e-06	CMPK2/TYMS/TK1/NT5E/DTYMK/ENPP3/ALDH6A1/NT5C1A/NME5	9
GO:1901659	glycosyl compound biosynthetic process	7/187	42/18862	1.69285e-07	4.50337e-06	3.40595e-06	IMPDH1/TK1/NT5E/DTYMK/HPRT1/NME5/ADA	7
GO:1901570	fatty acid derivative biosynthetic process	8/187	62/18862	1.71946e-07	4.52275e-06	3.42061e-06	ACAT1/HMGCS2/GGT5/GGT1/GGT6/ALOX12/ACSS3/ALOX15	8
GO:0032201	telomere maintenance via semi-conservative replication	6/187	27/18862	2.18142e-07	5.67412e-06	4.29141e-06	PRIM1/POLD1/PRIM2/POLA2/POLE/POLE2	6
GO:0006094	gluconeogenesis	9/187	88/18862	2.22233e-07	5.71701e-06	4.32385e-06	DGAT2/GPD1/PCK1/GPT/FBP2/GCK/SDS/GNMT/PFKFB1	9
GO:0016114	terpenoid biosynthetic process	5/187	15/18862	2.51536e-07	6.4005e-06	4.84077e-06	HMGCS2/RPE65/ALDH1A3/ALDH1A2/DHRS9	5
GO:0019319	hexose biosynthetic process	9/187	91/18862	2.97177e-07	7.48055e-06	5.65763e-06	DGAT2/GPD1/PCK1/GPT/FBP2/GCK/SDS/GNMT/PFKFB1	9
GO:0006195	purine nucleotide catabolic process	7/187	46/18862	3.24814e-07	8.08924e-06	6.11799e-06	ACAT1/PDE1A/NT5E/PDE7A/HPRT1/NT5C1A/ADA	7
GO:0031960	response to corticosteroid	11/187	152/18862	3.48603e-07	8.59032e-06	6.49696e-06	TH/ARG1/TYMS/MAOB/AGL/ALDH3A1/PCK1/AANAT/CDO1/PFKFB1/DNMT3B	11
GO:0046364	monosaccharide biosynthetic process	9/187	97/18862	5.14932e-07	1.25568e-05	9.49688e-06	DGAT2/GPD1/PCK1/GPT/FBP2/GCK/SDS/GNMT/PFKFB1	9
GO:0005996	monosaccharide metabolic process	14/187	272/18862	5.80647e-07	1.40133e-05	1.05985e-05	ALDH1A1/HK3/DGAT2/DHDH/GPD1/PCK1/GPT/ACACB/FBP2/GCK/SDS/PFKFB4/GNMT/PFKFB1	14
GO:0009166	nucleotide catabolic process	8/187	73/18862	6.22971e-07	1.48814e-05	1.1255e-05	ACAT1/PDE1A/NT5E/PDE7A/FHIT/HPRT1/NT5C1A/ADA	8
GO:0009072	aromatic amino acid family metabolic process	6/187	32/18862	6.40866e-07	1.51542e-05	1.14613e-05	TH/DCT/TDO2/KMO/IL4I1/KYNU	6
GO:0016052	carbohydrate catabolic process	12/187	197/18862	6.5133e-07	1.52476e-05	1.1532e-05	MIOX/ALDH1A1/AGL/PYGL/HK3/DHDH/GPD1/NEU4/PYGM/GCK/PFKFB4/PFKFB1	12
GO:0072523	purine-containing compound catabolic process	7/187	51/18862	6.73827e-07	1.56181e-05	1.18122e-05	ACAT1/PDE1A/NT5E/PDE7A/HPRT1/NT5C1A/ADA	7
GO:0019751	polyol metabolic process	10/187	130/18862	6.86722e-07	1.57609e-05	1.19202e-05	MIOX/ITPKA/PLCB4/DEGS2/DGAT2/MINPP1/PCK1/SPHK1/ISYNA1/SGPP1	10
GO:0006536	glutamate metabolic process	6/187	33/18862	7.76858e-07	1.74868e-05	1.32255e-05	GLS/GAD1/GGT1/FTCD/AMDHD1/NAGS	6
GO:0042759	long-chain fatty acid biosynthetic process	6/187	33/18862	7.76858e-07	1.74868e-05	1.32255e-05	PTGS2/ALOX12/CYP2D6/EPHX2/CYP2E1/ALOX15	6
GO:0009116	nucleoside metabolic process	9/187	104/18862	9.3276e-07	2.07961e-05	1.57283e-05	IMPDH1/TK1/NT5E/DTYMK/HPRT1/NT5C1A/GNMT/NME5/ADA	9
GO:0046653	tetrahydrofolate metabolic process	5/187	19/18862	9.43087e-07	2.0828e-05	1.57525e-05	TYMS/MTHFD2/PIPOX/FTCD/MTHFD1L	5
GO:0006637	acyl-CoA metabolic process	9/187	105/18862	1.01157e-06	2.17256e-05	1.64314e-05	ACAT1/HMGCS2/ACSM3/DGAT2/TDO2/ACACB/PIPOX/ACSM1/KYNU	9
GO:0019395	fatty acid oxidation	9/187	105/18862	1.01157e-06	2.17256e-05	1.64314e-05	ACAT1/ADH7/DGAT2/ALOX12/ACACB/ACADL/ACSM1/ACADM/ALOX15	9
GO:0035383	thioester metabolic process	9/187	105/18862	1.01157e-06	2.17256e-05	1.64314e-05	ACAT1/HMGCS2/ACSM3/DGAT2/TDO2/ACACB/PIPOX/ACSM1/KYNU	9
GO:0046456	icosanoid biosynthetic process	7/187	56/18862	1.29458e-06	2.7551e-05	2.08372e-05	GGT5/PTGIS/PTGS2/GGT1/GGT6/PTGDS/MIF	7
GO:0019318	hexose metabolic process	13/187	250/18862	1.32658e-06	2.79777e-05	2.11598e-05	ALDH1A1/HK3/DGAT2/GPD1/PCK1/GPT/ACACB/FBP2/GCK/SDS/PFKFB4/GNMT/PFKFB1	13
GO:0046128	purine ribonucleoside metabolic process	7/187	58/18862	1.65059e-06	3.45003e-05	2.6093e-05	IMPDH1/NT5E/HPRT1/NT5C1A/GNMT/NME5/ADA	7
GO:0051262	protein tetramerization	8/187	83/18862	1.68009e-06	3.48061e-05	2.63242e-05	TK1/GLS/TDO2/HPRT1/ALDH1A3/ACACB/ALDH1A2/GNMT	8
GO:0006084	acetyl-CoA metabolic process	6/187	38/18862	1.8583e-06	3.78285e-05	2.86101e-05	ACAT1/HMGCS2/TDO2/ACACB/PIPOX/KYNU	6
GO:0008210	estrogen metabolic process	6/187	38/18862	1.8583e-06	3.78285e-05	2.86101e-05	UGT2B7/UGT2B17/UGT1A7/CYP3A5/CYP2D6/SULT1E1	6
GO:0035999	tetrahydrofolate interconversion	4/187	10/18862	1.87524e-06	3.78443e-05	2.86221e-05	TYMS/MTHFD2/FTCD/MTHFD1L	4
GO:0006067	ethanol metabolic process	5/187	22/18862	2.08484e-06	4.06717e-05	3.07605e-05	ADH1B/ALDH1A1/ALDH3B1/ADH7/SULT1E1	5
GO:0042451	purine nucleoside biosynthetic process	5/187	22/18862	2.08484e-06	4.06717e-05	3.07605e-05	IMPDH1/NT5E/HPRT1/NME5/ADA	5
GO:0042455	ribonucleoside biosynthetic process	5/187	22/18862	2.08484e-06	4.06717e-05	3.07605e-05	IMPDH1/NT5E/HPRT1/NME5/ADA	5
GO:0046129	purine ribonucleoside biosynthetic process	5/187	22/18862	2.08484e-06	4.06717e-05	3.07605e-05	IMPDH1/NT5E/HPRT1/NME5/ADA	5
GO:0042278	purine nucleoside metabolic process	7/187	61/18862	2.33573e-06	4.51897e-05	3.41775e-05	IMPDH1/NT5E/HPRT1/NT5C1A/GNMT/NME5/ADA	7
GO:0033273	response to vitamin	8/187	89/18862	2.85988e-06	5.48769e-05	4.15041e-05	ARG1/CYP26B1/TYMS/LRAT/ALDH1A2/DNMT3B/ADA/KYNU	8
GO:0072524	pyridine-containing compound metabolic process	6/187	41/18862	2.95288e-06	5.62007e-05	4.25053e-05	AOX1/PTGIS/PTGS2/KMO/NMNAT2/KYNU	6
GO:0046470	phosphatidylcholine metabolic process	8/187	90/18862	3.11255e-06	5.87619e-05	4.44423e-05	PLA2G2F/CHPT1/LCAT/ACHE/PLA2G2A/PLA2G2D/LPCAT1/PLA2G7	8
GO:0046835	carbohydrate phosphorylation	5/187	24/18862	3.31127e-06	6.20134e-05	4.69015e-05	HK3/GNE/GCK/PFKFB4/PFKFB1	5
GO:1901654	response to ketone	11/187	193/18862	3.67635e-06	6.83042e-05	5.16593e-05	TH/ARG1/TYMS/MAOB/ADCY2/PSPH/PCK1/AANAT/CA9/CD38/DNMT3B	11
GO:0009124	nucleoside monophosphate biosynthetic process	6/187	43/18862	3.93837e-06	7.20292e-05	5.44765e-05	TYMS/IMPDH1/TK1/HPRT1/AMPD1/ADA	6
GO:0009126	purine nucleoside monophosphate metabolic process	6/187	43/18862	3.93837e-06	7.20292e-05	5.44765e-05	IMPDH1/NT5E/HPRT1/AMPD1/NT5C1A/ADA	6
GO:0044106	cellular amine metabolic process	10/187	158/18862	4.055e-06	7.35872e-05	5.56549e-05	TH/MAOB/SMS/TDO2/HPRT1/CHDH/AANAT/KMO/ODC1/KYNU	10
GO:1902224	ketone body metabolic process	4/187	12/18862	4.35197e-06	7.83689e-05	5.92713e-05	ACAT1/HMGCS2/TYRP1/ACSS3	4
GO:1901607	alpha-amino acid biosynthetic process	7/187	67/18862	4.42861e-06	7.91404e-05	5.98548e-05	GLS/CBS/ASNS/PSPH/GGT1/SDS/NAGS	7
GO:0009636	response to toxic substance	12/187	239/18862	4.90702e-06	8.70252e-05	6.58182e-05	TH/ARG1/GPX3/TYMS/MAOB/TXNRD1/ASNS/PTGS2/EPHX2/GPX7/INMT/DNMT3B	12
GO:0016125	sterol metabolic process	10/187	165/18862	5.96742e-06	0.000105036	7.94397e-05	HMGCS2/CYP26B1/SULT2B1/DGAT2/FMO5/ACACB/CYP2D6/EPHX2/ACADL/LCAT	10
GO:0006760	folic acid-containing compound metabolic process	5/187	27/18862	6.13929e-06	0.00010646	8.05169e-05	TYMS/MTHFD2/PIPOX/FTCD/MTHFD1L	5
GO:0015949	nucleobase-containing small molecule interconversion	5/187	27/18862	6.13929e-06	0.00010646	8.05169e-05	TYMS/TXNRD1/RRM2/DTYMK/AK7	5
GO:0009125	nucleoside monophosphate catabolic process	4/187	13/18862	6.23749e-06	0.000107367	8.12032e-05	NT5E/HPRT1/NT5C1A/ADA	4
GO:0006165	nucleoside diphosphate phosphorylation	9/187	132/18862	6.79069e-06	0.000116037	8.77599e-05	CMPK2/HK3/GPD1/DTYMK/AK7/GCK/PFKFB4/PFKFB1/NME5	9
GO:0009119	ribonucleoside metabolic process	7/187	72/18862	7.19533e-06	0.000119906	9.06865e-05	IMPDH1/NT5E/HPRT1/NT5C1A/GNMT/NME5/ADA	7
GO:0042440	pigment metabolic process	7/187	72/18862	7.19533e-06	0.000119906	9.06865e-05	UGT1A7/RPE65/DCT/UGT1A8/HPRT1/TYRP1/ADA	7
GO:0046834	lipid phosphorylation	7/187	72/18862	7.19533e-06	0.000119906	9.06865e-05	DGKG/ITPKA/PIK3CD/DGKI/SPHK1/PIP5K1B/PIK3C2G	7
GO:0046939	nucleotide phosphorylation	9/187	133/18862	7.22203e-06	0.000119906	9.06865e-05	CMPK2/HK3/GPD1/DTYMK/AK7/GCK/PFKFB4/PFKFB1/NME5	9
GO:0008299	isoprenoid biosynthetic process	5/187	28/18862	7.41406e-06	0.000122228	9.24422e-05	HMGCS2/RPE65/ALDH1A3/ALDH1A2/DHRS9	5
GO:0072522	purine-containing compound biosynthetic process	11/187	208/18862	7.52402e-06	0.000123173	9.31572e-05	ACAT1/NOS1/IMPDH1/NT5E/GMPR/ADCY2/HPRT1/ACACB/AMPD1/NME5/ADA	11
GO:0006006	glucose metabolic process	11/187	210/18862	8.23876e-06	0.000133937	0.000101298	HK3/DGAT2/GPD1/PCK1/GPT/ACACB/FBP2/GCK/SDS/GNMT/PFKFB1	11
GO:0043650	dicarboxylic acid biosynthetic process	4/187	14/18862	8.66486e-06	0.000139893	0.000105803	GLS/KMO/MTHFD1L/KYNU	4
GO:0009435	NAD biosynthetic process	5/187	29/18862	8.88692e-06	0.000141526	0.000107038	PTGIS/PTGS2/KMO/NMNAT2/KYNU	5
GO:0042133	neurotransmitter metabolic process	5/187	29/18862	8.88692e-06	0.000141526	0.000107038	TH/MAOB/NOS1/GAD1/ACHE	5
GO:0009066	aspartate family amino acid metabolic process	6/187	50/18862	9.6917e-06	0.000153299	0.000115942	SMS/ASNS/PIPOX/SDS/DDO/GNMT	6
GO:0042402	cellular biogenic amine catabolic process	5/187	30/18862	1.05789e-05	0.00016621	0.000125706	MAOB/TDO2/CHDH/KMO/KYNU	5
GO:0006636	unsaturated fatty acid biosynthetic process	6/187	51/18862	1.08941e-05	0.00017002	0.000128588	PTGIS/PTGS2/ALOX12/PTGDS/MIF/ALOX15	6
GO:0006000	fructose metabolic process	4/187	15/18862	1.17243e-05	0.000179389	0.000135674	ALDH1A1/FBP2/PFKFB4/PFKFB1	4
GO:0009263	deoxyribonucleotide biosynthetic process	4/187	15/18862	1.17243e-05	0.000179389	0.000135674	CMPK2/TYMS/RRM2/DTYMK	4
GO:0043101	purine-containing compound salvage	4/187	15/18862	1.17243e-05	0.000179389	0.000135674	GMPR/HPRT1/AMPD1/ADA	4
GO:0009141	nucleoside triphosphate metabolic process	8/187	109/18862	1.29987e-05	0.000197598	0.000149445	CMPK2/TYMS/IMPDH1/DTYMK/ENPP3/AK7/NME5/ADA	8
GO:0009310	amine catabolic process	5/187	32/18862	1.47108e-05	0.00021935	0.000165897	MAOB/TDO2/CHDH/KMO/KYNU	5
GO:0019359	nicotinamide nucleotide biosynthetic process	5/187	32/18862	1.47108e-05	0.00021935	0.000165897	PTGIS/PTGS2/KMO/NMNAT2/KYNU	5
GO:0019363	pyridine nucleotide biosynthetic process	5/187	32/18862	1.47108e-05	0.00021935	0.000165897	PTGIS/PTGS2/KMO/NMNAT2/KYNU	5
GO:0009200	deoxyribonucleoside triphosphate metabolic process	4/187	16/18862	1.55114e-05	0.000229823	0.000173818	CMPK2/TYMS/DTYMK/ADA	4
GO:0034368	protein-lipid complex remodeling	5/187	33/18862	1.7199e-05	0.00025008	0.000189138	LIPG/LCAT/PLA2G2A/PLA2G7/LPL	5
GO:0034369	plasma lipoprotein particle remodeling	5/187	33/18862	1.7199e-05	0.00025008	0.000189138	LIPG/LCAT/PLA2G2A/PLA2G7/LPL	5
GO:0042558	pteridine-containing compound metabolic process	5/187	33/18862	1.7199e-05	0.00025008	0.000189138	TYMS/MTHFD2/PIPOX/FTCD/MTHFD1L	5
GO:0008203	cholesterol metabolic process	9/187	149/18862	1.80676e-05	0.000261088	0.000197464	HMGCS2/SULT2B1/DGAT2/FMO5/ACACB/CYP2D6/EPHX2/ACADL/LCAT	9
GO:0009112	nucleobase metabolic process	5/187	34/18862	2.0003e-05	0.000285531	0.000215951	TYMS/GMPR/HPRT1/ALDH6A1/ADA	5
GO:0043094	cellular metabolic compound salvage	5/187	34/18862	2.0003e-05	0.000285531	0.000215951	TK1/GMPR/HPRT1/AMPD1/ADA	5
GO:0006586	indolalkylamine metabolic process	4/187	17/18862	2.01272e-05	0.000285562	0.000215974	TDO2/AANAT/KMO/KYNU	4
GO:0009154	purine ribonucleotide catabolic process	5/187	35/18862	2.31502e-05	0.000318792	0.000241106	ACAT1/PDE1A/NT5E/PDE7A/HPRT1	5
GO:0019362	pyridine nucleotide metabolic process	5/187	35/18862	2.31502e-05	0.000318792	0.000241106	PTGIS/PTGS2/KMO/NMNAT2/KYNU	5
GO:0034367	protein-containing complex remodeling	5/187	35/18862	2.31502e-05	0.000318792	0.000241106	LIPG/LCAT/PLA2G2A/PLA2G7/LPL	5
GO:0046496	nicotinamide nucleotide metabolic process	5/187	35/18862	2.31502e-05	0.000318792	0.000241106	PTGIS/PTGS2/KMO/NMNAT2/KYNU	5
GO:0072525	pyridine-containing compound biosynthetic process	5/187	35/18862	2.31502e-05	0.000318792	0.000241106	PTGIS/PTGS2/KMO/NMNAT2/KYNU	5
GO:0044272	sulfur compound biosynthetic process	10/187	193/18862	2.34787e-05	0.000321425	0.000243098	ACAT1/GSTA2/CBS/GGT5/CHST11/GGT1/CHST13/GGT6/ACACB/CDO1	10
GO:0006112	energy reserve metabolic process	7/187	87/18862	2.51888e-05	0.000342832	0.000259288	AGL/GYS2/PYGL/PYGM/GCK/GFPT2/GNMT	7
GO:0033260	nuclear DNA replication	6/187	59/18862	2.55235e-05	0.000343493	0.000259788	PRIM1/POLD1/PRIM2/POLA2/POLE/POLE2	6
GO:0036148	phosphatidylglycerol acyl-chain remodeling	4/187	18/18862	2.56776e-05	0.000343493	0.000259788	PLA2G2F/PLA2G2A/PLA2G2D/LPCAT1	4
GO:0042136	neurotransmitter biosynthetic process	4/187	18/18862	2.56776e-05	0.000343493	0.000259788	TH/NOS1/GAD1/ACHE	4
GO:0009132	nucleoside diphosphate metabolic process	9/187	156/18862	2.603e-05	0.000346229	0.000261857	CMPK2/HK3/GPD1/DTYMK/AK7/GCK/PFKFB4/PFKFB1/NME5	9
GO:0048545	response to steroid hormone	13/187	330/18862	2.66197e-05	0.000350744	0.000265272	TH/ARG1/TYMS/MAOB/AGL/ALDH3A1/PCK1/AANAT/CDO1/CD38/CA2/PFKFB1/DNMT3B	13
GO:0006691	leukotriene metabolic process	5/187	36/18862	2.66691e-05	0.000350744	0.000265272	GGT5/GGT1/GGT6/ALOX12/ALOX15	5
GO:1902652	secondary alcohol metabolic process	9/187	158/18862	2.87888e-05	0.000376507	0.000284756	HMGCS2/SULT2B1/DGAT2/FMO5/ACACB/CYP2D6/EPHX2/ACADL/LCAT	9
GO:0000096	sulfur amino acid metabolic process	5/187	37/18862	3.05897e-05	0.000395638	0.000299225	SMS/CBS/GGT1/CDO1/GNMT	5
GO:0033762	response to glucagon	5/187	37/18862	3.05897e-05	0.000395638	0.000299225	ARG1/ADCY2/PCK1/CDO1/PFKFB1	5
GO:0062012	regulation of small molecule metabolic process	15/187	437/18862	3.18281e-05	0.000409393	0.000309629	NOS1/DGAT2/GPD1/UGT1A8/PTGS2/GPT/FMO5/ACACB/EPHX2/ODC1/GCK/ACADL/PFKFB4/GNMT/PFKFB1	15
GO:0009148	pyrimidine nucleoside triphosphate biosynthetic process	4/187	19/18862	3.22735e-05	0.000412854	0.000312246	CMPK2/TYMS/DTYMK/NME5	4
GO:0006081	cellular aldehyde metabolic process	6/187	63/18862	3.72467e-05	0.000473883	0.000358403	ALDH1A1/ALDH3A1/RPE65/ALDH3B1/ALDH1A3/ALDH1A2	6
GO:0009074	aromatic amino acid family catabolic process	4/187	20/18862	4.003e-05	0.000503819	0.000381044	TDO2/KMO/IL4I1/KYNU	4
GO:0052695	cellular glucuronidation	4/187	20/18862	4.003e-05	0.000503819	0.000381044	UGT2B7/UGT2B17/UGT1A7/UGT1A8	4
GO:0044786	cell cycle DNA replication	6/187	64/18862	4.07642e-05	0.000510315	0.000385958	PRIM1/POLD1/PRIM2/POLA2/POLE/POLE2	6
GO:0042632	cholesterol homeostasis	7/187	94/18862	4.16269e-05	0.000518343	0.000392029	ACSM3/DGAT2/EPHX2/LIPG/LCAT/ACSM1/LPL	7
GO:1901617	organic hydroxy compound biosynthetic process	11/187	251/18862	4.31219e-05	0.000534119	0.00040396	TH/HMGCS2/DCT/ITPKA/PCK1/TYRP1/ALOX12/ACACB/SPHK1/ISYNA1/ALOX15	11
GO:0055092	sterol homeostasis	7/187	95/18862	4.45659e-05	0.000541171	0.000409294	ACSM3/DGAT2/EPHX2/LIPG/LCAT/ACSM1/LPL	7
GO:0006270	DNA replication initiation	5/187	40/18862	4.50783e-05	0.000541171	0.000409294	PRIM1/PRIM2/POLA2/POLE/POLE2	5
GO:0009167	purine ribonucleoside monophosphate metabolic process	5/187	40/18862	4.50783e-05	0.000541171	0.000409294	IMPDH1/NT5E/HPRT1/AMPD1/ADA	5
GO:0009261	ribonucleotide catabolic process	5/187	40/18862	4.50783e-05	0.000541171	0.000409294	ACAT1/PDE1A/NT5E/PDE7A/HPRT1	5
GO:0009262	deoxyribonucleotide metabolic process	5/187	40/18862	4.50783e-05	0.000541171	0.000409294	CMPK2/TYMS/RRM2/DTYMK/ADA	5
GO:0072528	pyrimidine-containing compound biosynthetic process	5/187	40/18862	4.50783e-05	0.000541171	0.000409294	CMPK2/TYMS/TK1/DTYMK/NME5	5
GO:0006766	vitamin metabolic process	8/187	130/18862	4.6575e-05	0.000556286	0.000420726	CYP26B1/RPE65/MTHFD2/AOX1/LRAT/ALDH1A2/MTHFD1L/ACP5	8
GO:0042180	cellular ketone metabolic process	11/187	254/18862	4.8026e-05	0.000570705	0.000431631	DGAT2/GPD1/UGT1A8/PTGS2/TDO2/ACACB/KMO/ODC1/ACADL/DHRS9/KYNU	11
GO:0009168	purine ribonucleoside monophosphate biosynthetic process	4/187	21/18862	4.90667e-05	0.000580127	0.000438757	IMPDH1/HPRT1/AMPD1/ADA	4
GO:0019216	regulation of lipid metabolic process	14/187	402/18862	5.02621e-05	0.000591275	0.000447188	HMGCS2/TXNRD1/DGAT2/UGT1A8/PTGS2/PCK1/FMO5/ACACB/SMPD3/EPHX2/SPHK1/ACADL/LPCAT1/ACADM	14
GO:0006638	neutral lipid metabolic process	8/187	136/18862	6.41675e-05	0.000742402	0.000561488	DGKG/MGLL/DGAT2/PCK1/DGKI/LIPG/LPL/CYP2E1	8
GO:0006639	acylglycerol metabolic process	8/187	136/18862	6.41675e-05	0.000742402	0.000561488	DGKG/MGLL/DGAT2/PCK1/DGKI/LIPG/LPL/CYP2E1	8
GO:0009069	serine family amino acid metabolic process	5/187	43/18862	6.43775e-05	0.000742402	0.000561488	CBS/PSPH/GGT1/CDO1/SDS	5
GO:0015701	bicarbonate transport	5/187	43/18862	6.43775e-05	0.000742402	0.000561488	CA13/CA6/CA9/CA2/CA3	5
GO:0051260	protein homooligomerization	9/187	177/18862	6.98559e-05	0.00080163	0.000606283	TK1/GLS/TDO2/HPRT1/ALDH1A3/ACACB/ALDH1A2/GNMT/MIF	9
GO:0009081	branched-chain amino acid metabolic process	4/187	23/18862	7.14786e-05	0.000812289	0.000614344	ACAT1/ALDH6A1/SDS/ACADSB	4
GO:0009127	purine nucleoside monophosphate biosynthetic process	4/187	23/18862	7.14786e-05	0.000812289	0.000614344	IMPDH1/HPRT1/AMPD1/ADA	4
GO:1901658	glycosyl compound catabolic process	5/187	44/18862	7.20512e-05	0.000814839	0.000616273	GLA/NT5E/HPRT1/NT5C1A/ADA	5
GO:0050727	regulation of inflammatory response	13/187	366/18862	7.6871e-05	0.000865169	0.000654338	NT5E/MGLL/PTGIS/PTGS2/GGT1/ENPP3/SPHK1/PLA2G2A/PLA2G2D/PLA2G7/LPL/ADA/ALOX15	13
GO:0062013	positive regulation of small molecule metabolic process	8/187	141/18862	8.27585e-05	0.000926974	0.000701082	NOS1/DGAT2/GPD1/PTGS2/GPT/GCK/PFKFB4/PFKFB1	8
GO:0042430	indole-containing compound metabolic process	4/187	24/18862	8.51121e-05	0.000948797	0.000717587	TDO2/AANAT/KMO/KYNU	4
GO:0005977	glycogen metabolic process	6/187	74/18862	9.28009e-05	0.00102961	0.000778704	AGL/GYS2/PYGL/PYGM/GCK/GNMT	6
GO:0006073	cellular glucan metabolic process	6/187	75/18862	0.000100048	0.00108967	0.00082413	AGL/GYS2/PYGL/PYGM/GCK/GNMT	6
GO:0044042	glucan metabolic process	6/187	75/18862	0.000100048	0.00108967	0.00082413	AGL/GYS2/PYGL/PYGM/GCK/GNMT	6
GO:0006063	uronic acid metabolic process	4/187	25/18862	0.000100542	0.00108967	0.00082413	UGT2B7/UGT2B17/UGT1A7/UGT1A8	4
GO:0009147	pyrimidine nucleoside triphosphate metabolic process	4/187	25/18862	0.000100542	0.00108967	0.00082413	CMPK2/TYMS/DTYMK/NME5	4
GO:0019585	glucuronate metabolic process	4/187	25/18862	0.000100542	0.00108967	0.00082413	UGT2B7/UGT2B17/UGT1A7/UGT1A8	4
GO:0006569	tryptophan catabolic process	3/187	10/18862	0.000109324	0.00115283	0.000871898	TDO2/KMO/KYNU	3
GO:0018401	peptidyl-proline hydroxylation to 4-hydroxy-L-proline	3/187	10/18862	0.000109324	0.00115283	0.000871898	P4HA1/P4HA2/P4HA3	3
GO:0042436	indole-containing compound catabolic process	3/187	10/18862	0.000109324	0.00115283	0.000871898	TDO2/KMO/KYNU	3
GO:0046218	indolalkylamine catabolic process	3/187	10/18862	0.000109324	0.00115283	0.000871898	TDO2/KMO/KYNU	3
GO:1901748	leukotriene D4 metabolic process	3/187	10/18862	0.000109324	0.00115283	0.000871898	GGT5/GGT1/GGT6	3
GO:1901750	leukotriene D4 biosynthetic process	3/187	10/18862	0.000109324	0.00115283	0.000871898	GGT5/GGT1/GGT6	3
GO:1901616	organic hydroxy compound catabolic process	6/187	77/18862	0.000115891	0.0012166	0.000920128	MIOX/MAOB/ALDH3B1/ADH7/LDHD/SULT1E1	6
GO:0018904	ether metabolic process	4/187	26/18862	0.000117905	0.00123222	0.00093194	ALOX12/CHPT1/EPHX2/PLA2G7	4
GO:0045913	positive regulation of carbohydrate metabolic process	6/187	78/18862	0.000124526	0.00129562	0.000979895	DGAT2/GPD1/GPT/GCK/PFKFB4/PFKFB1	6
GO:0006090	pyruvate metabolic process	8/187	150/18862	0.000127452	0.0013202	0.000998485	HK3/ME3/GPD1/PCK1/GCK/SDS/PFKFB4/PFKFB1	8
GO:0006220	pyrimidine nucleotide metabolic process	5/187	50/18862	0.000133973	0.0013771	0.00104152	CMPK2/TYMS/DTYMK/ENPP3/NME5	5
GO:0005976	polysaccharide metabolic process	7/187	113/18862	0.000134122	0.0013771	0.00104152	AGL/GYS2/PYGL/SMPD3/PYGM/GCK/GNMT	7
GO:0009065	glutamine family amino acid catabolic process	4/187	27/18862	0.000137343	0.00140402	0.00106187	ARG1/NOS1/GLS/GAD1	4
GO:0006002	fructose 6-phosphate metabolic process	3/187	11/18862	0.000149224	0.00148653	0.00112428	HK3/FBP2/GFPT2	3
GO:0006020	inositol metabolic process	3/187	11/18862	0.000149224	0.00148653	0.00112428	MIOX/ITPKA/ISYNA1	3
GO:0006054	N-acetylneuraminate metabolic process	3/187	11/18862	0.000149224	0.00148653	0.00112428	NPL/GNE/RENBP	3
GO:0019371	cyclooxygenase pathway	3/187	11/18862	0.000149224	0.00148653	0.00112428	PTGIS/PTGS2/PTGDS	3
GO:0046950	cellular ketone body metabolic process	3/187	11/18862	0.000149224	0.00148653	0.00112428	ACAT1/HMGCS2/ACSS3	3
GO:0070189	kynurenine metabolic process	3/187	11/18862	0.000149224	0.00148653	0.00112428	TDO2/KMO/KYNU	3
GO:0006164	purine nucleotide biosynthetic process	9/187	197/18862	0.000157921	0.0015665	0.00118476	ACAT1/NOS1/IMPDH1/ADCY2/HPRT1/ACACB/AMPD1/NME5/ADA	9
GO:0071827	plasma lipoprotein particle organization	5/187	52/18862	0.000161728	0.00159749	0.0012082	LIPG/LCAT/PLA2G2A/PLA2G7/LPL	5
GO:0009142	nucleoside triphosphate biosynthetic process	6/187	84/18862	0.000187634	0.0018456	0.00139585	CMPK2/TYMS/IMPDH1/DTYMK/AK7/NME5	6
GO:0006069	ethanol oxidation	3/187	12/18862	0.000197515	0.00188728	0.00142737	ADH1B/ALDH1A1/ADH7	3
GO:0006534	cysteine metabolic process	3/187	12/18862	0.000197515	0.00188728	0.00142737	CBS/GGT1/CDO1	3
GO:0006563	L-serine metabolic process	3/187	12/18862	0.000197515	0.00188728	0.00142737	CBS/PSPH/SDS	3
GO:0006568	tryptophan metabolic process	3/187	12/18862	0.000197515	0.00188728	0.00142737	TDO2/KMO/KYNU	3
GO:0009265	2'-deoxyribonucleotide biosynthetic process	3/187	12/18862	0.000197515	0.00188728	0.00142737	CMPK2/TYMS/DTYMK	3
GO:0046322	negative regulation of fatty acid oxidation	3/187	12/18862	0.000197515	0.00188728	0.00142737	DGAT2/ACACB/ACADL	3
GO:0046385	deoxyribose phosphate biosynthetic process	3/187	12/18862	0.000197515	0.00188728	0.00142737	CMPK2/TYMS/DTYMK	3
GO:0006221	pyrimidine nucleotide biosynthetic process	4/187	30/18862	0.000209544	0.001986	0.00150204	CMPK2/TYMS/DTYMK/NME5	4
GO:0036151	phosphatidylcholine acyl-chain remodeling	4/187	30/18862	0.000209544	0.001986	0.00150204	PLA2G2F/PLA2G2A/PLA2G2D/LPCAT1	4
GO:0034637	cellular carbohydrate biosynthetic process	6/187	86/18862	0.000213508	0.00201542	0.00152428	AGL/GYS2/PCK1/FBP2/GCK/ISYNA1	6
GO:0055088	lipid homeostasis	8/187	162/18862	0.000216395	0.00203446	0.00153868	ACSM3/DGAT2/POLD1/EPHX2/LIPG/LCAT/ACSM1/LPL	8
GO:0006109	regulation of carbohydrate metabolic process	9/187	206/18862	0.000220596	0.00206566	0.00156228	DGAT2/GPD1/GPT/ACACB/SMPD3/GCK/PFKFB4/GNMT/PFKFB1	9
GO:0009161	ribonucleoside monophosphate metabolic process	5/187	56/18862	0.000230215	0.00213017	0.00161107	IMPDH1/NT5E/HPRT1/AMPD1/ADA	5
GO:0044273	sulfur compound catabolic process	5/187	56/18862	0.000230215	0.00213017	0.00161107	ACAT1/CBS/GGT5/GGT1/CDO1	5
GO:0071825	protein-lipid complex subunit organization	5/187	56/18862	0.000230215	0.00213017	0.00161107	LIPG/LCAT/PLA2G2A/PLA2G7/LPL	5
GO:0001516	prostaglandin biosynthetic process	4/187	31/18862	0.000238734	0.00219167	0.00165759	PTGIS/PTGS2/PTGDS/MIF	4
GO:0046457	prostanoid biosynthetic process	4/187	31/18862	0.000238734	0.00219167	0.00165759	PTGIS/PTGS2/PTGDS/MIF	4
GO:0046148	pigment biosynthetic process	5/187	57/18862	0.000250341	0.00228627	0.00172914	RPE65/DCT/HPRT1/TYRP1/ADA	5
GO:0006068	ethanol catabolic process	3/187	13/18862	0.000254898	0.00228627	0.00172914	ALDH3B1/ADH7/SULT1E1	3
GO:0009071	serine family amino acid catabolic process	3/187	13/18862	0.000254898	0.00228627	0.00172914	CBS/CDO1/SDS	3
GO:0046349	amino sugar biosynthetic process	3/187	13/18862	0.000254898	0.00228627	0.00172914	GNE/GFPT2/RENBP	3
GO:0046940	nucleoside monophosphate phosphorylation	3/187	13/18862	0.000254898	0.00228627	0.00172914	CMPK2/DTYMK/AK7	3
GO:1901070	guanosine-containing compound biosynthetic process	3/187	13/18862	0.000254898	0.00228627	0.00172914	IMPDH1/HPRT1/NME5	3
GO:0045471	response to ethanol	7/187	126/18862	0.000263245	0.00235213	0.00177894	TH/TYMS/MAOB/ADH7/CDO1/CA3/CYP2E1	7
GO:0006665	sphingolipid metabolic process	8/187	167/18862	0.000266062	0.00236826	0.00179114	TH/GLA/ALDH3B1/DEGS2/NEU4/SMPD3/SPHK1/SGPP1	8
GO:0030149	sphingolipid catabolic process	4/187	33/18862	0.000305708	0.00271084	0.00205024	GLA/NEU4/SMPD3/SPHK1	4
GO:0046683	response to organophosphorus	7/187	130/18862	0.000318626	0.00281473	0.00212882	TYMS/ALDH3A1/GPD1/PCK1/AANAT/CDO1/PFKFB1	7
GO:0043173	nucleotide salvage	3/187	14/18862	0.000322053	0.00283431	0.00214362	HPRT1/AMPD1/ADA	3
GO:0051591	response to cAMP	6/187	93/18862	0.000326922	0.00286639	0.00216788	ALDH3A1/GPD1/PCK1/AANAT/CDO1/PFKFB1	6
GO:0072329	monocarboxylic acid catabolic process	7/187	131/18862	0.000333837	0.00291609	0.00220547	ACAT1/CYP26B1/PCK1/ACACB/LDHD/ACADL/ACADM	7
GO:0009156	ribonucleoside monophosphate biosynthetic process	4/187	34/18862	0.000343802	0.00296501	0.00224247	IMPDH1/HPRT1/AMPD1/ADA	4
GO:0009164	nucleoside catabolic process	4/187	34/18862	0.000343802	0.00296501	0.00224247	NT5E/HPRT1/NT5C1A/ADA	4
GO:0045922	negative regulation of fatty acid metabolic process	4/187	34/18862	0.000343802	0.00296501	0.00224247	DGAT2/UGT1A8/ACACB/ACADL	4
GO:0090181	regulation of cholesterol metabolic process	5/187	61/18862	0.000344504	0.00296501	0.00224247	DGAT2/FMO5/ACACB/EPHX2/ACADL	5
GO:0009404	toxin metabolic process	3/187	15/18862	0.000399635	0.00340198	0.00257296	TH/FMO1/FMO2	3
GO:0019511	peptidyl-proline hydroxylation	3/187	15/18862	0.000399635	0.00340198	0.00257296	P4HA1/P4HA2/P4HA3	3
GO:0042574	retinal metabolic process	3/187	15/18862	0.000399635	0.00340198	0.00257296	RPE65/ALDH1A3/ALDH1A2	3
GO:0006213	pyrimidine nucleoside metabolic process	4/187	36/18862	0.00042999	0.00363396	0.00274841	TK1/NT5E/DTYMK/NT5C1A	4
GO:0009394	2'-deoxyribonucleotide metabolic process	4/187	36/18862	0.00042999	0.00363396	0.00274841	CMPK2/TYMS/DTYMK/ADA	4
GO:0015980	energy derivation by oxidation of organic compounds	10/187	278/18862	0.000471569	0.00397101	0.00300333	AGL/GYS2/PYGL/ME3/GPD1/PYGM/GCK/GFPT2/GNMT/ACSM1	10
GO:0006658	phosphatidylserine metabolic process	4/187	37/18862	0.000478402	0.00398109	0.00301095	PTDSS1/PLA2G2F/PLA2G2A/PLA2G2D	4
GO:0009225	nucleotide-sugar metabolic process	4/187	37/18862	0.000478402	0.00398109	0.00301095	GNE/GMDS/GFPT2/RENBP	4
GO:0046471	phosphatidylglycerol metabolic process	4/187	37/18862	0.000478402	0.00398109	0.00301095	PLA2G2F/PLA2G2A/PLA2G2D/LPCAT1	4
GO:0051259	protein complex oligomerization	9/187	229/18862	0.000479567	0.00398109	0.00301095	TK1/GLS/TDO2/HPRT1/ALDH1A3/ACACB/ALDH1A2/GNMT/MIF	9
GO:0045833	negative regulation of lipid metabolic process	6/187	100/18862	0.00048289	0.0039945	0.00302109	DGAT2/UGT1A8/ACACB/SPHK1/ACADL/LPCAT1	6
GO:0006047	UDP-N-acetylglucosamine metabolic process	3/187	16/18862	0.000488279	0.00399672	0.00302277	GNE/GFPT2/RENBP	3
GO:0019372	lipoxygenase pathway	3/187	16/18862	0.000488279	0.00399672	0.00302277	PTGS2/ALOX12/ALOX15	3
GO:0034310	primary alcohol catabolic process	3/187	16/18862	0.000488279	0.00399672	0.00302277	ALDH3B1/ADH7/SULT1E1	3
GO:0006979	response to oxidative stress	13/187	444/18862	0.000503876	0.00411001	0.00310845	ARG1/GPX3/TXNRD1/ALDH3B1/PTGS2/SMPD3/SPHK1/GPX7/CD38/CA3/CYP2E1/NME5/ADA	13
GO:0062014	negative regulation of small molecule metabolic process	6/187	101/18862	0.00050922	0.00412486	0.00311968	DGAT2/UGT1A8/ACACB/GCK/ACADL/PFKFB1	6
GO:0097006	regulation of plasma lipoprotein particle levels	6/187	101/18862	0.00050922	0.00412486	0.00311968	DGAT2/LIPG/LCAT/PLA2G2A/PLA2G7/LPL	6
GO:0019692	deoxyribose phosphate metabolic process	4/187	38/18862	0.000530574	0.00425368	0.00321711	CMPK2/TYMS/DTYMK/ADA	4
GO:0042401	cellular biogenic amine biosynthetic process	4/187	38/18862	0.000530574	0.00425368	0.00321711	TH/SMS/AANAT/ODC1	4
GO:0046466	membrane lipid catabolic process	4/187	38/18862	0.000530574	0.00425368	0.00321711	GLA/NEU4/SMPD3/SPHK1	4
GO:0044264	cellular polysaccharide metabolic process	6/187	102/18862	0.000536655	0.00428774	0.00324287	AGL/GYS2/PYGL/PYGM/GCK/GNMT	6
GO:0097305	response to alcohol	9/187	233/18862	0.000543363	0.00432658	0.00327224	TH/TYMS/MAOB/ADCY2/ADH7/AANAT/CDO1/CA3/CYP2E1	9
GO:0006656	phosphatidylcholine biosynthetic process	4/187	39/18862	0.000586667	0.00457436	0.00345964	CHPT1/LCAT/ACHE/LPCAT1	4
GO:0009309	amine biosynthetic process	4/187	39/18862	0.000586667	0.00457436	0.00345964	TH/SMS/AANAT/ODC1	4
GO:0000097	sulfur amino acid biosynthetic process	3/187	17/18862	0.000588597	0.00457436	0.00345964	CBS/GGT1/CDO1	3
GO:0006577	amino-acid betaine metabolic process	3/187	17/18862	0.000588597	0.00457436	0.00345964	CHDH/ACADL/ACADM	3
GO:0006750	glutathione biosynthetic process	3/187	17/18862	0.000588597	0.00457436	0.00345964	GGT5/GGT1/GGT6	3
GO:0009162	deoxyribonucleoside monophosphate metabolic process	3/187	17/18862	0.000588597	0.00457436	0.00345964	TYMS/TK1/ADA	3
GO:0046459	short-chain fatty acid metabolic process	3/187	17/18862	0.000588597	0.00457436	0.00345964	PCK1/TYRP1/ACSM1	3
GO:0014074	response to purine-containing compound	7/187	144/18862	0.000590114	0.00457436	0.00345964	ALDH3A1/GPD1/PCK1/AANAT/CDO1/PFKFB1/DNMT3B	7
GO:0018958	phenol-containing compound metabolic process	6/187	106/18862	0.000658074	0.00508433	0.00384534	TH/MAOB/DCT/HPRT1/TYRP1/CYP2E1	6
GO:0043647	inositol phosphate metabolic process	5/187	71/18862	0.000696146	0.00536078	0.00405442	MIOX/ITPKA/PLCB4/MINPP1/ISYNA1	5
GO:0036149	phosphatidylinositol acyl-chain remodeling	3/187	18/18862	0.000701181	0.00538185	0.00407036	PLA2G2F/PLA2G2A/PLA2G2D	3
GO:0006040	amino sugar metabolic process	4/187	41/18862	0.000711266	0.00544142	0.00411541	NPL/GNE/GFPT2/RENBP	4
GO:0006641	triglyceride metabolic process	6/187	108/18862	0.000726253	0.00553797	0.00418844	MGLL/DGAT2/PCK1/LIPG/LPL/CYP2E1	6
GO:0046390	ribose phosphate biosynthetic process	8/187	195/18862	0.00074569	0.00566773	0.00428657	ACAT1/IMPDH1/PYGL/ADCY2/HPRT1/ACACB/AMPD1/NME5	8
GO:0006144	purine nucleobase metabolic process	3/187	19/18862	0.000826601	0.00624217	0.00472103	GMPR/HPRT1/ADA	3
GO:0019184	nonribosomal peptide biosynthetic process	3/187	19/18862	0.000826601	0.00624217	0.00472103	GGT5/GGT1/GGT6	3
GO:0007568	aging	10/187	304/18862	0.00093814	0.00706169	0.00534084	TH/ARG1/TYMS/ALDH3A1/PCK1/ALOX12/KMO/MIF/ADA/KYNU	10
GO:0006525	arginine metabolic process	3/187	20/18862	0.000965408	0.00719196	0.00543937	ARG1/NOS1/NAGS	3
GO:0009083	branched-chain amino acid catabolic process	3/187	20/18862	0.000965408	0.00719196	0.00543937	ACAT1/ALDH6A1/ACADSB	3
GO:0051412	response to corticosterone	3/187	20/18862	0.000965408	0.00719196	0.00543937	TH/MAOB/AANAT	3
GO:0046890	regulation of lipid biosynthetic process	8/187	203/18862	0.000967735	0.00719196	0.00543937	DGAT2/PTGS2/PCK1/ACACB/SMPD3/SPHK1/ACADL/LPCAT1	8
GO:0006775	fat-soluble vitamin metabolic process	4/187	45/18862	0.0010147	0.00751713	0.0056853	CYP26B1/RPE65/LRAT/ALDH1A2	4
GO:0045981	positive regulation of nucleotide metabolic process	4/187	46/18862	0.00110282	0.00811853	0.00614014	NOS1/GPD1/PFKFB4/PFKFB1	4
GO:1900544	positive regulation of purine nucleotide metabolic process	4/187	46/18862	0.00110282	0.00811853	0.00614014	NOS1/GPD1/PFKFB4/PFKFB1	4
GO:0009070	serine family amino acid biosynthetic process	3/187	21/18862	0.00111813	0.00815435	0.00616723	CBS/PSPH/GGT1	3
GO:0019370	leukotriene biosynthetic process	3/187	21/18862	0.00111813	0.00815435	0.00616723	GGT5/GGT1/GGT6	3
GO:0043651	linoleic acid metabolic process	3/187	21/18862	0.00111813	0.00815435	0.00616723	CYP2J2/ALOX12/ALOX15	3
GO:0006111	regulation of gluconeogenesis	4/187	47/18862	0.00119616	0.00866939	0.00655676	DGAT2/GPT/GCK/GNMT	4
GO:0044275	cellular carbohydrate catabolic process	4/187	47/18862	0.00119616	0.00866939	0.00655676	MIOX/AGL/PYGL/PYGM	4
GO:0010906	regulation of glucose metabolic process	6/187	119/18862	0.00120429	0.00870135	0.00658094	DGAT2/GPT/ACACB/GCK/GNMT/PFKFB1	6
GO:0036150	phosphatidylserine acyl-chain remodeling	3/187	22/18862	0.00128528	0.00922959	0.00698045	PLA2G2F/PLA2G2A/PLA2G2D	3
GO:0046519	sphingoid metabolic process	3/187	22/18862	0.00128528	0.00922959	0.00698045	DEGS2/SPHK1/SGPP1	3
GO:0006692	prostanoid metabolic process	4/187	48/18862	0.0012949	0.00924196	0.00698981	PTGIS/PTGS2/PTGDS/MIF	4
GO:0006693	prostaglandin metabolic process	4/187	48/18862	0.0012949	0.00924196	0.00698981	PTGIS/PTGS2/PTGDS/MIF	4
GO:0015711	organic anion transport	11/187	376/18862	0.00136398	0.00970537	0.00734029	ARG1/CA13/GLS/PLA2G2F/KMO/CA6/CA9/PLA2G2A/PLA2G2D/CA2/CA3	11
GO:0019218	regulation of steroid metabolic process	6/187	122/18862	0.00136902	0.00971176	0.00734512	DGAT2/UGT1A8/FMO5/ACACB/EPHX2/ACADL	6
GO:0043434	response to peptide hormone	12/187	435/18862	0.0013751	0.00972538	0.00735542	TH/ARG1/RPE65/ADCY2/PCK1/GPT/AANAT/CDO1/GCK/CA2/PFKFB1/LPL	12
GO:0006643	membrane lipid metabolic process	8/187	215/18862	0.00139715	0.00985159	0.00745088	TH/GLA/ALDH3B1/DEGS2/NEU4/SMPD3/SPHK1/SGPP1	8
GO:0005980	glycogen catabolic process	3/187	23/18862	0.00146735	0.0101931	0.00770916	AGL/PYGL/PYGM	3
GO:0006541	glutamine metabolic process	3/187	23/18862	0.00146735	0.0101931	0.00770916	GLS/ASNS/GFPT2	3
GO:0009068	aspartate family amino acid catabolic process	3/187	23/18862	0.00146735	0.0101931	0.00770916	PIPOX/SDS/DDO	3
GO:0009219	pyrimidine deoxyribonucleotide metabolic process	3/187	23/18862	0.00146735	0.0101931	0.00770916	CMPK2/TYMS/DTYMK	3
GO:0009226	nucleotide-sugar biosynthetic process	3/187	23/18862	0.00146735	0.0101931	0.00770916	GMDS/GFPT2/RENBP	3
GO:0034656	nucleobase-containing small molecule catabolic process	4/187	50/18862	0.00150922	0.0104529	0.00790566	NT5E/HPRT1/NT5C1A/ADA	4
GO:0032355	response to estradiol	6/187	125/18862	0.00155043	0.0107067	0.00809757	TH/GGT5/GGT1/ALDH1A2/CD38/DNMT3B	6
GO:0032496	response to lipopolysaccharide	10/187	326/18862	0.00158223	0.0108941	0.00823933	TH/ARG1/CMPK2/MAOB/NOS1/GGT5/FMO1/GGT1/PCK1/KMO	10
GO:0009251	glucan catabolic process	3/187	24/18862	0.00166482	0.0113957	0.00861872	AGL/PYGL/PYGM	3
GO:0045821	positive regulation of glycolytic process	3/187	24/18862	0.00166482	0.0113957	0.00861872	GPD1/PFKFB4/PFKFB1	3
GO:0009152	purine ribonucleotide biosynthetic process	7/187	175/18862	0.00183687	0.0125368	0.00948172	ACAT1/IMPDH1/ADCY2/HPRT1/ACACB/AMPD1/NME5	7
GO:0044247	cellular polysaccharide catabolic process	3/187	25/18862	0.00187813	0.012744	0.00963847	AGL/PYGL/PYGM	3
GO:0046339	diacylglycerol metabolic process	3/187	25/18862	0.00187813	0.012744	0.00963847	DGKG/DGAT2/DGKI	3
GO:0036152	phosphatidylethanolamine acyl-chain remodeling	3/187	26/18862	0.00210772	0.0141787	0.0107235	PLA2G2F/PLA2G2A/PLA2G2D	3
GO:0042745	circadian sleep/wake cycle	3/187	26/18862	0.00210772	0.0141787	0.0107235	TH/PTGDS/ADA	3
GO:0071377	cellular response to glucagon stimulus	3/187	26/18862	0.00210772	0.0141787	0.0107235	ARG1/ADCY2/PCK1	3
GO:0046164	alcohol catabolic process	4/187	55/18862	0.00215081	0.014427	0.0109113	MIOX/ALDH3B1/ADH7/SULT1E1	4
GO:0000272	polysaccharide catabolic process	3/187	27/18862	0.00235402	0.0157002	0.0118742	AGL/PYGL/PYGM	3
GO:0018126	protein hydroxylation	3/187	27/18862	0.00235402	0.0157002	0.0118742	P4HA1/P4HA2/P4HA3	3
GO:0002237	response to molecule of bacterial origin	10/187	346/18862	0.00244327	0.0162225	0.0122693	TH/ARG1/CMPK2/MAOB/NOS1/GGT5/FMO1/GGT1/PCK1/KMO	10
GO:0010043	response to zinc ion	4/187	57/18862	0.00245312	0.0162225	0.0122693	TH/ARG1/AANAT/CA2	4
GO:0046854	phosphatidylinositol phosphorylation	4/187	57/18862	0.00245312	0.0162225	0.0122693	ITPKA/PIK3CD/PIP5K1B/PIK3C2G	4
GO:0001666	response to hypoxia	10/187	348/18862	0.00254682	0.0167946	0.012702	TH/ALDH3A1/NOS1/PTGIS/PTGS2/PCK1/CA9/CD38/DNMT3B/ADA	10
GO:0001889	liver development	6/187	138/18862	0.00255583	0.0168067	0.0127111	ARG1/TYMS/ASNS/PCK1/ALDH1A2/ADA	6
GO:0046488	phosphatidylinositol metabolic process	7/187	187/18862	0.00266831	0.0174972	0.0132334	ITPKA/PIK3CD/PLA2G2F/PLA2G2A/PIP5K1B/PLA2G2D/PIK3C2G	7
GO:0043255	regulation of carbohydrate biosynthetic process	5/187	96/18862	0.00267931	0.0175203	0.0132508	DGAT2/GPT/SMPD3/GCK/GNMT	5
GO:0061008	hepaticobiliary system development	6/187	140/18862	0.00274589	0.0178749	0.013519	ARG1/TYMS/ASNS/PCK1/ALDH1A2/ADA	6
GO:0009260	ribonucleotide biosynthetic process	7/187	188/18862	0.0027488	0.0178749	0.013519	ACAT1/IMPDH1/ADCY2/HPRT1/ACACB/AMPD1/NME5	7
GO:0034311	diol metabolic process	3/187	29/18862	0.00289831	0.01864	0.0140976	DEGS2/SPHK1/SGPP1	3
GO:0050482	arachidonic acid secretion	3/187	29/18862	0.00289831	0.01864	0.0140976	PLA2G2F/PLA2G2A/PLA2G2D	3
GO:0071549	cellular response to dexamethasone stimulus	3/187	29/18862	0.00289831	0.01864	0.0140976	ARG1/PCK1/DNMT3B	3
GO:1903963	arachidonate transport	3/187	29/18862	0.00289831	0.01864	0.0140976	PLA2G2F/PLA2G2A/PLA2G2D	3
GO:0019217	regulation of fatty acid metabolic process	5/187	98/18862	0.00293001	0.0187922	0.0142128	DGAT2/UGT1A8/PTGS2/ACACB/ACADL	5
GO:0010675	regulation of cellular carbohydrate metabolic process	6/187	144/18862	0.00315758	0.0201964	0.0152748	DGAT2/GPT/ACACB/GCK/GNMT/PFKFB1	6
GO:0036293	response to decreased oxygen levels	10/187	360/18862	0.00324446	0.0206956	0.0156523	TH/ALDH3A1/NOS1/PTGIS/PTGS2/PCK1/CA9/CD38/DNMT3B/ADA	10
GO:0071897	DNA biosynthetic process	7/187	194/18862	0.00327166	0.0208124	0.0157407	TYMS/TK1/POLD1/SMPD3/SPHK1/POLE/POLE2	7
GO:0046365	monosaccharide catabolic process	4/187	62/18862	0.00333412	0.0211522	0.0159977	ALDH1A1/HK3/DHDH/GCK	4
GO:0006672	ceramide metabolic process	5/187	102/18862	0.0034816	0.0220281	0.0166602	GLA/DEGS2/NEU4/SMPD3/SPHK1	5
GO:0046173	polyol biosynthetic process	4/187	63/18862	0.003533	0.0222931	0.0168606	ITPKA/PCK1/SPHK1/ISYNA1	4
GO:0032526	response to retinoic acid	5/187	103/18862	0.00363039	0.0228461	0.0172788	CYP26B1/PCK1/LRAT/ALDH1A2/CD38	5
GO:0006749	glutathione metabolic process	4/187	64/18862	0.0037398	0.0234715	0.0177518	GSTA2/GGT5/GGT1/GGT6	4
GO:0042219	cellular modified amino acid catabolic process	3/187	32/18862	0.00384954	0.0239645	0.0181246	GGT5/GGT1/ACADL	3
GO:0046337	phosphatidylethanolamine metabolic process	3/187	32/18862	0.00384954	0.0239645	0.0181246	PLA2G2A/PLA2G2D/ALOX15	3
GO:0051385	response to mineralocorticoid	3/187	32/18862	0.00384954	0.0239645	0.0181246	TH/MAOB/AANAT	3
GO:0015908	fatty acid transport	6/187	150/18862	0.0038593	0.0239645	0.0181246	GLS/PLA2G2F/ACACB/KMO/PLA2G2A/PLA2G2D	6
GO:0009062	fatty acid catabolic process	5/187	106/18862	0.00410413	0.0252565	0.0191018	ACAT1/PCK1/ACACB/ACADL/ACADM	5
GO:0006152	purine nucleoside catabolic process	2/187	10/18862	0.00417525	0.0252565	0.0191018	HPRT1/ADA	2
GO:0006188	IMP biosynthetic process	2/187	10/18862	0.00417525	0.0252565	0.0191018	HPRT1/AMPD1	2
GO:0006547	histidine metabolic process	2/187	10/18862	0.00417525	0.0252565	0.0191018	FTCD/AMDHD1	2
GO:0009113	purine nucleobase biosynthetic process	2/187	10/18862	0.00417525	0.0252565	0.0191018	HPRT1/ADA	2
GO:0009133	nucleoside diphosphate biosynthetic process	2/187	10/18862	0.00417525	0.0252565	0.0191018	CMPK2/DTYMK	2
GO:0042135	neurotransmitter catabolic process	2/187	10/18862	0.00417525	0.0252565	0.0191018	MAOB/ACHE	2
GO:0046130	purine ribonucleoside catabolic process	2/187	10/18862	0.00417525	0.0252565	0.0191018	HPRT1/ADA	2
GO:0048703	embryonic viscerocranium morphogenesis	2/187	10/18862	0.00417525	0.0252565	0.0191018	CHST11/MTHFD1L	2
GO:0051573	negative regulation of histone H3-K9 methylation	2/187	10/18862	0.00417525	0.0252565	0.0191018	DNMT1/DNMT3B	2
GO:0031076	embryonic camera-type eye development	3/187	33/18862	0.00420393	0.0252992	0.0191341	TH/ALDH1A3/ALDH1A2	3
GO:0046320	regulation of fatty acid oxidation	3/187	33/18862	0.00420393	0.0252992	0.0191341	DGAT2/ACACB/ACADL	3
GO:0030148	sphingolipid biosynthetic process	5/187	109/18862	0.0046205	0.0277348	0.0209762	ALDH3B1/DEGS2/SMPD3/SPHK1/SGPP1	5
GO:0046165	alcohol biosynthetic process	6/187	156/18862	0.00467055	0.0279636	0.0211492	HMGCS2/ITPKA/PCK1/ACACB/SPHK1/ISYNA1	6
GO:0006261	DNA-dependent DNA replication	6/187	157/18862	0.00481709	0.0287673	0.0217571	PRIM1/POLD1/PRIM2/POLA2/POLE/POLE2	6
GO:0006739	NADP metabolic process	3/187	35/18862	0.00497052	0.029378	0.0222189	FMO1/FMO5/FMO2	3
GO:1905954	positive regulation of lipid localization	5/187	111/18862	0.00498941	0.029378	0.0222189	ACACB/LIPG/LRAT/KMO/LPL	5
GO:0000050	urea cycle	2/187	11/18862	0.00506992	0.029378	0.0222189	ARG1/NAGS	2
GO:0006048	UDP-N-acetylglucosamine biosynthetic process	2/187	11/18862	0.00506992	0.029378	0.0222189	GFPT2/RENBP	2
GO:0006183	GTP biosynthetic process	2/187	11/18862	0.00506992	0.029378	0.0222189	IMPDH1/NME5	2
GO:0006527	arginine catabolic process	2/187	11/18862	0.00506992	0.029378	0.0222189	ARG1/NOS1	2
GO:0006751	glutathione catabolic process	2/187	11/18862	0.00506992	0.029378	0.0222189	GGT5/GGT1	2
GO:0010269	response to selenium ion	2/187	11/18862	0.00506992	0.029378	0.0222189	ARG1/MAOB	2
GO:0033197	response to vitamin E	2/187	11/18862	0.00506992	0.029378	0.0222189	ARG1/ADA	2
GO:0033539	fatty acid beta-oxidation using acyl-CoA dehydrogenase	2/187	11/18862	0.00506992	0.029378	0.0222189	ACADL/ACADM	2
GO:0052646	alditol phosphate metabolic process	2/187	11/18862	0.00506992	0.029378	0.0222189	GPD1L/GPD1	2
GO:0052697	xenobiotic glucuronidation	2/187	11/18862	0.00506992	0.029378	0.0222189	UGT1A7/UGT1A8	2
GO:0070482	response to oxygen levels	10/187	385/18862	0.00518538	0.0299728	0.0226688	TH/ALDH3A1/NOS1/PTGIS/PTGS2/PCK1/CA9/CD38/DNMT3B/ADA	10
GO:0000723	telomere maintenance	6/187	161/18862	0.00543723	0.0313511	0.0237112	PRIM1/POLD1/PRIM2/POLA2/POLE/POLE2	6
GO:0006096	glycolytic process	5/187	114/18862	0.00558126	0.0321025	0.0242795	HK3/GPD1/GCK/PFKFB4/PFKFB1	5
GO:0015909	long-chain fatty acid transport	4/187	72/18862	0.00569622	0.0326835	0.0247189	PLA2G2F/ACACB/PLA2G2A/PLA2G2D	4
GO:0006757	ATP generation from ADP	5/187	115/18862	0.0057891	0.0331352	0.0250605	HK3/GPD1/GCK/PFKFB4/PFKFB1	5
GO:0006809	nitric oxide biosynthetic process	4/187	73/18862	0.00598061	0.0341479	0.0258264	GLA/NOS1/PTGIS/PTGS2	4
GO:0006570	tyrosine metabolic process	2/187	12/18862	0.00604441	0.0343445	0.0259752	TH/DCT	2
GO:0034372	very-low-density lipoprotein particle remodeling	2/187	12/18862	0.00604441	0.0343445	0.0259752	LCAT/LPL	2
GO:0007618	mating	3/187	38/18862	0.00626912	0.0352234	0.0266399	TH/DDO/ADA	3
GO:0019433	triglyceride catabolic process	3/187	38/18862	0.00626912	0.0352234	0.0266399	MGLL/LIPG/LPL	3
GO:0042417	dopamine metabolic process	3/187	38/18862	0.00626912	0.0352234	0.0266399	TH/MAOB/HPRT1	3
GO:0071548	response to dexamethasone	3/187	38/18862	0.00626912	0.0352234	0.0266399	ARG1/PCK1/DNMT3B	3
GO:0046503	glycerolipid catabolic process	4/187	74/18862	0.00627431	0.0352234	0.0266399	MGLL/LIPG/PLA2G7/LPL	4
GO:0006635	fatty acid beta-oxidation	4/187	75/18862	0.00657743	0.0368368	0.0278601	ACAT1/ACACB/ACADL/ACADM	4
GO:0001101	response to acid chemical	5/187	119/18862	0.00667517	0.0372949	0.0282066	TH/ARG1/ASNS/PCK1/CDO1	5
GO:1900542	regulation of purine nucleotide metabolic process	5/187	120/18862	0.00691073	0.0385191	0.0291324	NOS1/GPD1/GCK/PFKFB4/PFKFB1	5
GO:0060249	anatomical structure homeostasis	11/187	466/18862	0.00693335	0.0385534	0.0291584	RPE65/PRIM1/POLD1/PRIM2/CD38/ACP5/POLA2/POLE/CA2/LPCAT1/POLE2	11
GO:0006596	polyamine biosynthetic process	2/187	13/18862	0.00709704	0.0390004	0.0294965	SMS/ODC1	2
GO:0009437	carnitine metabolic process	2/187	13/18862	0.00709704	0.0390004	0.0294965	ACADL/ACADM	2
GO:0019627	urea metabolic process	2/187	13/18862	0.00709704	0.0390004	0.0294965	ARG1/NAGS	2
GO:0046348	amino sugar catabolic process	2/187	13/18862	0.00709704	0.0390004	0.0294965	NPL/RENBP	2
GO:0071941	nitrogen cycle metabolic process	2/187	13/18862	0.00709704	0.0390004	0.0294965	ARG1/NAGS	2
GO:0046209	nitric oxide metabolic process	4/187	77/18862	0.00721247	0.0393077	0.0297289	GLA/NOS1/PTGIS/PTGS2	4
GO:0009187	cyclic nucleotide metabolic process	3/187	40/18862	0.00723691	0.0393077	0.0297289	PDE1A/ADCY2/PDE7A	3
GO:0030890	positive regulation of B cell proliferation	3/187	40/18862	0.00723691	0.0393077	0.0297289	CD38/MIF/ADA	3
GO:0072529	pyrimidine-containing compound catabolic process	3/187	40/18862	0.00723691	0.0393077	0.0297289	NT5E/ALDH6A1/NT5C1A	3
GO:1901068	guanosine-containing compound metabolic process	3/187	40/18862	0.00723691	0.0393077	0.0297289	IMPDH1/HPRT1/NME5	3
GO:0006140	regulation of nucleotide metabolic process	5/187	122/18862	0.00739918	0.0400034	0.0302551	NOS1/GPD1/GCK/PFKFB4/PFKFB1	5
GO:0046031	ADP metabolic process	5/187	122/18862	0.00739918	0.0400034	0.0302551	HK3/GPD1/GCK/PFKFB4/PFKFB1	5
GO:0000271	polysaccharide biosynthetic process	4/187	78/18862	0.00754462	0.0406022	0.0307079	AGL/GYS2/SMPD3/GCK	4
GO:2001057	reactive nitrogen species metabolic process	4/187	78/18862	0.00754462	0.0406022	0.0307079	GLA/NOS1/PTGIS/PTGS2	4
GO:1903409	reactive oxygen species biosynthetic process	5/187	123/18862	0.00765221	0.0410868	0.0310744	MAOB/GLA/NOS1/PTGIS/PTGS2	5
GO:0010907	positive regulation of glucose metabolic process	3/187	41/18862	0.00775209	0.041433	0.0313363	DGAT2/GPT/GCK	3
GO:1903580	positive regulation of ATP metabolic process	3/187	41/18862	0.00775209	0.041433	0.0313363	GPD1/PFKFB4/PFKFB1	3
GO:0032200	telomere organization	6/187	174/18862	0.00785812	0.041904	0.0316925	PRIM1/POLD1/PRIM2/POLA2/POLE/POLE2	6
GO:0006110	regulation of glycolytic process	4/187	79/18862	0.0078867	0.0419608	0.0317355	GPD1/GCK/PFKFB4/PFKFB1	4
GO:0062197	cellular response to chemical stress	9/187	347/18862	0.0079248	0.0420679	0.0318165	ARG1/GPX3/TXNRD1/ALDH3B1/SMPD3/SPHK1/GPX7/DNMT3B/NME5	9
GO:0000098	sulfur amino acid catabolic process	2/187	14/18862	0.00822621	0.0426997	0.0322943	CBS/CDO1	2
GO:0009143	nucleoside triphosphate catabolic process	2/187	14/18862	0.00822621	0.0426997	0.0322943	ENPP3/ADA	2
GO:0009214	cyclic nucleotide catabolic process	2/187	14/18862	0.00822621	0.0426997	0.0322943	PDE1A/PDE7A	2
GO:0034356	NAD biosynthesis via nicotinamide riboside salvage pathway	2/187	14/18862	0.00822621	0.0426997	0.0322943	PTGIS/PTGS2	2
GO:0034370	triglyceride-rich lipoprotein particle remodeling	2/187	14/18862	0.00822621	0.0426997	0.0322943	LCAT/LPL	2
GO:0035358	regulation of peroxisome proliferator activated receptor signaling pathway	2/187	14/18862	0.00822621	0.0426997	0.0322943	PTGIS/ALOX15	2
GO:0036092	phosphatidylinositol-3-phosphate biosynthetic process	2/187	14/18862	0.00822621	0.0426997	0.0322943	PIK3CD/PIK3C2G	2
GO:0046040	IMP metabolic process	2/187	14/18862	0.00822621	0.0426997	0.0322943	HPRT1/AMPD1	2
GO:0046462	monoacylglycerol metabolic process	2/187	14/18862	0.00822621	0.0426997	0.0322943	MGLL/DGAT2	2
GO:0046479	glycosphingolipid catabolic process	2/187	14/18862	0.00822621	0.0426997	0.0322943	GLA/NEU4	2
GO:0014075	response to amine	3/187	42/18862	0.0082884	0.0428326	0.0323948	TH/ARG1/HPRT1	3
GO:0019432	triglyceride biosynthetic process	3/187	42/18862	0.0082884	0.0428326	0.0323948	DGAT2/PCK1/LPL	3
GO:0022900	electron transport chain	6/187	178/18862	0.00873832	0.0450582	0.034078	MAOB/AOX1/RDH16/DHDH/GPD1/P4HA2	6
GO:0006734	NADH metabolic process	3/187	43/18862	0.00884602	0.0453141	0.0342716	HK3/GPD1/GCK	3
GO:0032309	icosanoid secretion	3/187	43/18862	0.00884602	0.0453141	0.0342716	PLA2G2F/PLA2G2A/PLA2G2D	3
GO:0046189	phenol-containing compound biosynthetic process	3/187	43/18862	0.00884602	0.0453141	0.0342716	TH/DCT/TYRP1	3
GO:0009812	flavonoid metabolic process	2/187	15/18862	0.0094303	0.047681	0.0360617	UGT1A7/UGT1A8	2
GO:0042053	regulation of dopamine metabolic process	2/187	15/18862	0.0094303	0.047681	0.0360617	MAOB/HPRT1	2
GO:0042069	regulation of catecholamine metabolic process	2/187	15/18862	0.0094303	0.047681	0.0360617	MAOB/HPRT1	2
GO:0045722	positive regulation of gluconeogenesis	2/187	15/18862	0.0094303	0.047681	0.0360617	DGAT2/GPT	2
GO:0046037	GMP metabolic process	2/187	15/18862	0.0094303	0.047681	0.0360617	IMPDH1/HPRT1	2
GO:0050746	regulation of lipoprotein metabolic process	2/187	15/18862	0.0094303	0.047681	0.0360617	DGAT2/LIPG	2
GO:0006767	water-soluble vitamin metabolic process	4/187	84/18862	0.00974995	0.049191	0.0372037	MTHFD2/AOX1/MTHFD1L/ACP5	4
GO:0048512	circadian behavior	3/187	45/18862	0.0100259	0.0504081	0.0381242	TH/PTGDS/ADA	3
GO:0016311	dephosphorylation	11/187	491/18862	0.0100342	0.0504081	0.0381242	NT5E/PSPH/MINPP1/EPHX2/FBP2/NT5C1A/ACP5/SGPP1/PFKFB4/PFKFB1/CA3	11
GO:0034599	cellular response to oxidative stress	8/187	299/18862	0.0101052	0.0506559	0.0383117	ARG1/GPX3/TXNRD1/ALDH3B1/SMPD3/SPHK1/GPX7/NME5	8
GO:0070663	regulation of leukocyte proliferation	7/187	241/18862	0.0103871	0.0519574	0.039296	ARG1/PLA2G2F/ENPP3/CD38/PLA2G2D/MIF/ADA	7
GO:0010565	regulation of cellular ketone metabolic process	6/187	185/18862	0.0104453	0.0521139	0.0394144	DGAT2/UGT1A8/PTGS2/ACACB/ODC1/ACADL	6
GO:0005978	glycogen biosynthetic process	3/187	46/18862	0.0106484	0.0521139	0.0394144	AGL/GYS2/GCK	3
GO:0007622	rhythmic behavior	3/187	46/18862	0.0106484	0.0521139	0.0394144	TH/PTGDS/ADA	3
GO:0009250	glucan biosynthetic process	3/187	46/18862	0.0106484	0.0521139	0.0394144	AGL/GYS2/GCK	3
GO:0006206	pyrimidine nucleobase metabolic process	2/187	16/18862	0.0107077	0.0521139	0.0394144	TYMS/ALDH6A1	2
GO:0006555	methionine metabolic process	2/187	16/18862	0.0107077	0.0521139	0.0394144	SMS/GNMT	2
GO:0007625	grooming behavior	2/187	16/18862	0.0107077	0.0521139	0.0394144	HPRT1/DDO	2
GO:0019377	glycolipid catabolic process	2/187	16/18862	0.0107077	0.0521139	0.0394144	GLA/NEU4	2
GO:0043174	nucleoside salvage	2/187	16/18862	0.0107077	0.0521139	0.0394144	TK1/HPRT1	2
GO:0046033	AMP metabolic process	2/187	16/18862	0.0107077	0.0521139	0.0394144	NT5E/AMPD1	2
GO:0046134	pyrimidine nucleoside biosynthetic process	2/187	16/18862	0.0107077	0.0521139	0.0394144	TK1/DTYMK	2
GO:0090036	regulation of protein kinase C signaling	2/187	16/18862	0.0107077	0.0521139	0.0394144	DGKG/GPD1L	2
GO:0090520	sphingolipid mediated signaling pathway	2/187	16/18862	0.0107077	0.0521139	0.0394144	SMPD3/SPHK1	2
GO:0009135	purine nucleoside diphosphate metabolic process	5/187	135/18862	0.0111731	0.0541539	0.0409572	HK3/GPD1/GCK/PFKFB4/PFKFB1	5
GO:0009179	purine ribonucleoside diphosphate metabolic process	5/187	135/18862	0.0111731	0.0541539	0.0409572	HK3/GPD1/GCK/PFKFB4/PFKFB1	5
GO:0002279	mast cell activation involved in immune response	3/187	47/18862	0.0112929	0.0546211	0.0413106	PIK3CD/ENPP3/PTGDS	3
GO:0070664	negative regulation of leukocyte proliferation	4/187	88/18862	0.0114305	0.055173	0.041728	ARG1/PLA2G2F/ENPP3/PLA2G2D	4
GO:0046461	neutral lipid catabolic process	3/187	48/18862	0.0119594	0.0569059	0.0430386	MGLL/LIPG/LPL	3
GO:0046464	acylglycerol catabolic process	3/187	48/18862	0.0119594	0.0569059	0.0430386	MGLL/LIPG/LPL	3
GO:0006595	polyamine metabolic process	2/187	17/18862	0.0120569	0.0569059	0.0430386	SMS/ODC1	2
GO:0009084	glutamine family amino acid biosynthetic process	2/187	17/18862	0.0120569	0.0569059	0.0430386	GLS/NAGS	2
GO:0021756	striatum development	2/187	17/18862	0.0120569	0.0569059	0.0430386	HPRT1/ALDH1A3	2
GO:0033194	response to hydroperoxide	2/187	17/18862	0.0120569	0.0569059	0.0430386	GPX3/CD38	2
GO:0034374	low-density lipoprotein particle remodeling	2/187	17/18862	0.0120569	0.0569059	0.0430386	PLA2G2A/PLA2G7	2
GO:0043649	dicarboxylic acid catabolic process	2/187	17/18862	0.0120569	0.0569059	0.0430386	GAD1/DDO	2
GO:0045187	regulation of circadian sleep/wake cycle, sleep	2/187	17/18862	0.0120569	0.0569059	0.0430386	PTGDS/ADA	2
GO:0055089	fatty acid homeostasis	2/187	17/18862	0.0120569	0.0569059	0.0430386	DGAT2/POLD1	2
GO:2000303	regulation of ceramide biosynthetic process	2/187	17/18862	0.0120569	0.0569059	0.0430386	SMPD3/SPHK1	2
GO:0009185	ribonucleoside diphosphate metabolic process	5/187	138/18862	0.012201	0.0574697	0.043465	HK3/GPD1/GCK/PFKFB4/PFKFB1	5
GO:0043470	regulation of carbohydrate catabolic process	4/187	90/18862	0.0123364	0.0579912	0.0438594	GPD1/GCK/PFKFB4/PFKFB1	4
GO:0009395	phospholipid catabolic process	3/187	49/18862	0.0126481	0.0593371	0.0448774	SMPD3/LIPG/PLA2G7	3
GO:0070661	leukocyte proliferation	8/187	312/18862	0.0128099	0.0599759	0.0453605	ARG1/PLA2G2F/HPRT1/ENPP3/CD38/PLA2G2D/MIF/ADA	8
GO:1901655	cellular response to ketone	4/187	92/18862	0.0132871	0.061378	0.0464209	ARG1/ADCY2/PCK1/DNMT3B	4
GO:0045912	negative regulation of carbohydrate metabolic process	3/187	50/18862	0.0133591	0.061378	0.0464209	SMPD3/GCK/PFKFB1	3
GO:0046460	neutral lipid biosynthetic process	3/187	50/18862	0.0133591	0.061378	0.0464209	DGAT2/PCK1/LPL	3
GO:0046463	acylglycerol biosynthetic process	3/187	50/18862	0.0133591	0.061378	0.0464209	DGAT2/PCK1/LPL	3
GO:0034375	high-density lipoprotein particle remodeling	2/187	18/18862	0.0134764	0.061378	0.0464209	LIPG/LCAT	2
GO:0034433	steroid esterification	2/187	18/18862	0.0134764	0.061378	0.0464209	ACAT1/LCAT	2
GO:0034434	sterol esterification	2/187	18/18862	0.0134764	0.061378	0.0464209	ACAT1/LCAT	2
GO:0034435	cholesterol esterification	2/187	18/18862	0.0134764	0.061378	0.0464209	ACAT1/LCAT	2
GO:0045019	negative regulation of nitric oxide biosynthetic process	2/187	18/18862	0.0134764	0.061378	0.0464209	GLA/PTGIS	2
GO:0046112	nucleobase biosynthetic process	2/187	18/18862	0.0134764	0.061378	0.0464209	HPRT1/ADA	2
GO:0051571	positive regulation of histone H3-K4 methylation	2/187	18/18862	0.0134764	0.061378	0.0464209	DNMT1/DNMT3B	2
GO:0090153	regulation of sphingolipid biosynthetic process	2/187	18/18862	0.0134764	0.061378	0.0464209	SMPD3/SPHK1	2
GO:1904406	negative regulation of nitric oxide metabolic process	2/187	18/18862	0.0134764	0.061378	0.0464209	GLA/PTGIS	2
GO:1905038	regulation of membrane lipid metabolic process	2/187	18/18862	0.0134764	0.061378	0.0464209	SMPD3/SPHK1	2
GO:0071715	icosanoid transport	3/187	51/18862	0.0140925	0.0640592	0.0484487	PLA2G2F/PLA2G2A/PLA2G2D	3
GO:0042575	DNA polymerase complex	6/185	20/19520	2.31924e-08	4.22102e-06	3.63755e-06	PRIM1/POLD1/PRIM2/POLA2/POLE/POLE2	6
GO:0005759	mitochondrial matrix	17/185	476/19520	3.05305e-06	0.000277828	0.000239424	ACAT1/HMGCS2/TYMS/MTHFD2/GPT2/GLS/ACSM3/ME3/DTYMK/ALDH6A1/ACADL/ACADSB/MTHFD1L/ACSS3/NAGS/ACSM1/ACADM	17
GO:0043601	nuclear replisome	4/185	22/19520	4.99872e-05	0.00303255	0.00261336	PRIM1/POLD1/PRIM2/POLA2	4
GO:0030894	replisome	4/185	24/19520	7.15448e-05	0.00325529	0.00280531	PRIM1/POLD1/PRIM2/POLA2	4
GO:0061695	transferase complex, transferring phosphorus-containing groups	10/185	253/19520	0.000155836	0.00567244	0.00488834	PIK3CD/PRIM1/POLD1/POLR2H/PRIM2/POLA2/POLE/PFKFB1/POLE2/PIK3C2G	10
GO:0033162	melanosome membrane	3/185	14/19520	0.000282301	0.00642236	0.00553459	TH/DCT/TYRP1	3
GO:0045009	chitosome	3/185	14/19520	0.000282301	0.00642236	0.00553459	TH/DCT/TYRP1	3
GO:0090741	pigment granule membrane	3/185	14/19520	0.000282301	0.00642236	0.00553459	TH/DCT/TYRP1	3
GO:0043596	nuclear replication fork	4/185	35/19520	0.000324995	0.00657213	0.00566366	PRIM1/POLD1/PRIM2/POLA2	4
GO:0031968	organelle outer membrane	8/185	220/19520	0.00121721	0.021334	0.018385	ARG1/MAOB/NEU4/PTGS2/AGPAT4/ACACB/KMO/PLA2G2A	8
GO:0019867	outer membrane	8/185	222/19520	0.00128942	0.021334	0.018385	ARG1/MAOB/NEU4/PTGS2/AGPAT4/ACACB/KMO/PLA2G2A	8
GO:0005741	mitochondrial outer membrane	7/185	195/19520	0.00262731	0.0394359	0.0339846	ARG1/MAOB/NEU4/AGPAT4/ACACB/KMO/PLA2G2A	7
GO:0005790	smooth endoplasmic reticulum	3/185	30/19520	0.00281685	0.0394359	0.0339846	TH/PLCB4/FTCD	3
GO:0005657	replication fork	4/185	65/19520	0.00337065	0.0438184	0.0377614	PRIM1/POLD1/PRIM2/POLA2	4
GO:0034358	plasma lipoprotein particle	3/185	36/19520	0.0047521	0.0540551	0.0465831	LCAT/PLA2G7/LPL	3
GO:1990777	lipoprotein particle	3/185	36/19520	0.0047521	0.0540551	0.0465831	LCAT/PLA2G7/LPL	3
GO:0016705	oxidoreductase activity, acting on paired donors, with incorporation or reduction of molecular oxygen	21/188	160/18337	1.51998e-17	5.10713e-15	2.71996e-15	TH/CYP26B1/CYP2A6/NOS1/DEGS2/CYP2C18/PTGIS/FMO1/PTGS2/CYP3A5/TYRP1/CYP2J2/FMO5/CYP2D6/FMO2/P4HA1/KMO/P4HA2/CYP2F1/P4HA3/CYP2E1	21
GO:0005506	iron ion binding	19/188	150/18337	1.10459e-15	1.85572e-13	9.88321e-14	TH/CYP26B1/MIOX/CYP2A6/AOX1/CYP2C18/PTGIS/CYP3A5/CYP2J2/ALOX12/CYP2D6/CDO1/P4HA1/P4HA2/CYP2F1/P4HA3/ACP5/CYP2E1/ALOX15	19
GO:0004497	monooxygenase activity	16/188	101/18337	5.84739e-15	6.54907e-13	3.48792e-13	TH/CYP26B1/CYP2A6/NOS1/CYP2C18/PTGIS/FMO1/CYP3A5/TYRP1/CYP2J2/FMO5/CYP2D6/FMO2/KMO/CYP2F1/CYP2E1	16
GO:0019842	vitamin binding	18/188	145/18337	9.25008e-15	7.77007e-13	4.13819e-13	TYMS/GPT2/PYGL/CBS/ADH7/GAD1/GPT/ACACB/FTCD/LRAT/P4HA1/PYGM/SDS/ALDH1A2/P4HA2/P4HA3/GNMT/KYNU	18
GO:0031406	carboxylic acid binding	19/188	184/18337	4.98215e-14	3.348e-12	1.78308e-12	TH/CYP26B1/TYMS/UGT1A7/NOS1/PYGL/UGT1A8/GAD1/TDO2/PCK1/ACACB/FTCD/LRAT/P4HA1/PTGDS/P4HA2/P4HA3/NAGS/GNMT	19
GO:0050660	flavin adenine dinucleotide binding	14/188	81/18337	8.71068e-14	4.87798e-12	2.59792e-12	MAOB/NOS1/AOX1/TXNRD1/FMO1/CHDH/FMO5/FMO2/LDHD/KMO/ACADL/DDO/ACADSB/ACADM	14
GO:0016829	lyase activity	19/188	194/18337	1.3121e-13	6.29808e-12	3.35424e-12	CA8/CA13/ADCY2/CBS/ME3/NPL/PTGIS/GAD1/PCK1/FTCD/ODC1/CA6/SDS/SCLY/CA9/GMDS/CD38/CA2/CA3	19
GO:0016701	oxidoreductase activity, acting on single donors with incorporation of molecular oxygen	9/188	25/18337	1.8315e-12	7.69231e-11	4.09678e-11	MIOX/RPE65/TDO2/ALOX12/CDO1/P4HA1/P4HA2/P4HA3/ALOX15	9
GO:0043177	organic acid binding	14/188	114/18337	1.11311e-11	4.1556e-10	2.2132e-10	CYP26B1/TYMS/UGT1A7/NOS1/UGT1A8/GAD1/ACACB/FTCD/LRAT/P4HA1/P4HA2/P4HA3/NAGS/GNMT	14
GO:0016702	oxidoreductase activity, acting on single donors with incorporation of molecular oxygen, incorporation of two atoms of oxygen	8/188	24/18337	6.72063e-11	2.25813e-09	1.20264e-09	RPE65/TDO2/ALOX12/CDO1/P4HA1/P4HA2/P4HA3/ALOX15	8
GO:0016903	oxidoreductase activity, acting on the aldehyde or oxo group of donors	9/188	44/18337	5.37494e-10	1.6418e-08	8.74393e-09	ALDH1A1/ALDH3A1/AOX1/ALDH3B1/ADH7/ALDH1A3/FMO5/ALDH6A1/ALDH1A2	9
GO:0020037	heme binding	13/188	140/18337	2.10284e-09	5.88794e-08	3.13581e-08	CYP26B1/CYP2A6/NOS1/CBS/CYP2C18/PTGIS/PTGS2/CYP3A5/TDO2/CYP2J2/CYP2D6/CYP2F1/CYP2E1	13
GO:0004089	carbonate dehydratase activity	6/188	14/18337	3.00756e-09	7.77338e-08	4.13996e-08	CA8/CA13/CA6/CA9/CA2/CA3	6
GO:0046906	tetrapyrrole binding	13/188	150/18337	4.90636e-09	1.17753e-07	6.27129e-08	CYP26B1/CYP2A6/NOS1/CBS/CYP2C18/PTGIS/PTGS2/CYP3A5/TDO2/CYP2J2/CYP2D6/CYP2F1/CYP2E1	13
GO:0016746	transferase activity, transferring acyl groups	16/188	254/18337	8.29633e-09	1.85838e-07	9.89737e-08	ACAT1/HMGCS2/GGT5/ACSM3/DGAT2/GGT1/GGT6/AGPAT4/AANAT/LRAT/SPHK1/LCAT/LPCAT1/NAGS/ACSM1/PAFAH1B3	16
GO:0016614	oxidoreductase activity, acting on CH-OH group of donors	12/188	130/18337	9.53505e-09	2.00236e-07	1.06642e-07	ADH1B/MIOX/ALDH3A1/IMPDH1/ADH7/RDH16/DHDH/ME3/GPD1/CHDH/LDHD/DHRS9	12
GO:0016836	hydro-lyase activity	9/188	64/18337	1.75068e-08	3.46016e-07	1.84282e-07	CA8/CA13/CBS/PTGIS/CA6/CA9/GMDS/CA2/CA3	9
GO:0016709	oxidoreductase activity, acting on paired donors, with incorporation or reduction of molecular oxygen, NAD(P)H as one donor, and incorporation of one atom of oxygen	8/188	48/18337	2.79487e-08	4.95037e-07	2.63648e-07	CYP26B1/NOS1/FMO1/FMO5/CYP2D6/FMO2/KMO/CYP2E1	8
GO:0052689	carboxylic ester hydrolase activity	12/188	143/18337	2.79932e-08	4.95037e-07	2.63648e-07	RPE65/PLA2G2F/MGLL/LIPG/LCAT/ACHE/PLA2G2A/PLA2G2D/CA2/PLA2G7/LPL/PAFAH1B3	12
GO:0016616	oxidoreductase activity, acting on the CH-OH group of donors, NAD or NADP as acceptor	11/188	120/18337	4.31546e-08	7.24997e-07	3.8612e-07	ADH1B/MIOX/ALDH3A1/IMPDH1/ADH7/RDH16/DHDH/ME3/GPD1/LDHD/DHRS9	11
GO:0016712	oxidoreductase activity, acting on paired donors, with incorporation or reduction of molecular oxygen, reduced flavin or flavoprotein as one donor, and incorporation of one atom of oxygen	7/188	35/18337	5.61685e-08	8.98697e-07	4.78629e-07	CYP2A6/CYP2C18/CYP3A5/CYP2J2/CYP2D6/CYP2F1/CYP2E1	7
GO:0005501	retinoid binding	7/188	37/18337	8.45203e-08	1.18757e-06	6.32479e-07	CYP26B1/UGT1A7/ADH7/UGT1A8/LRAT/ALDH1A2/PTGDS	7
GO:0030170	pyridoxal phosphate binding	8/188	55/18337	8.48266e-08	1.18757e-06	6.32479e-07	GPT2/PYGL/CBS/GAD1/GPT/PYGM/SDS/KYNU	8
GO:0070279	vitamin B6 binding	8/188	55/18337	8.48266e-08	1.18757e-06	6.32479e-07	GPT2/PYGL/CBS/GAD1/GPT/PYGM/SDS/KYNU	8
GO:0008395	steroid hydroxylase activity	7/188	38/18337	1.02713e-07	1.32737e-06	7.0693e-07	CYP2A6/CYP2C18/CYP3A5/CYP2J2/CYP2D6/CYP2F1/CYP2E1	7
GO:0019840	isoprenoid binding	7/188	38/18337	1.02713e-07	1.32737e-06	7.0693e-07	CYP26B1/UGT1A7/ADH7/UGT1A8/LRAT/ALDH1A2/PTGDS	7
GO:0016835	carbon-oxygen lyase activity	9/188	79/18337	1.14643e-07	1.42667e-06	7.59818e-07	CA8/CA13/CBS/PTGIS/CA6/CA9/GMDS/CA2/CA3	9
GO:0019825	oxygen binding	7/188	39/18337	1.24103e-07	1.48923e-06	7.93138e-07	TH/CBS/CYP2C18/CYP3A5/TDO2/CYP2F1/CYP2E1	7
GO:0004029	aldehyde dehydrogenase (NAD+) activity	5/188	15/18337	2.9676e-07	3.43832e-06	1.83119e-06	ALDH1A1/ALDH3A1/ALDH3B1/ALDH1A3/ALDH1A2	5
GO:0051213	dioxygenase activity	9/188	89/18337	3.24241e-07	3.6315e-06	1.93407e-06	RPE65/PTGS2/TDO2/ALOX12/CDO1/P4HA1/P4HA2/P4HA3/ALOX15	9
GO:0004030	aldehyde dehydrogenase [NAD(P)+] activity	5/188	16/18337	4.28067e-07	4.49471e-06	2.3938e-06	ALDH1A1/ALDH3A1/ALDH3B1/ALDH1A3/ALDH1A2	5
GO:0008392	arachidonic acid epoxygenase activity	5/188	16/18337	4.28067e-07	4.49471e-06	2.3938e-06	CYP2A6/CYP2C18/CYP2J2/CYP2F1/CYP2E1	5
GO:0016853	isomerase activity	11/188	157/18337	6.69622e-07	6.81797e-06	3.63113e-06	RPE65/DCT/PTGIS/GNE/CYP2J2/ISYNA1/PTGDS/DHRS9/MIF/RENBP/ALOX15	11
GO:0016298	lipase activity	10/188	130/18337	9.28421e-07	9.17498e-06	4.88643e-06	PLCB4/PLA2G2F/MGLL/SMPD3/LIPG/LCAT/PLA2G2A/PLA2G2D/PLA2G7/LPL	10
GO:0042578	phosphoric ester hydrolase activity	16/188	367/18337	1.27099e-06	1.22015e-05	6.49828e-06	PDE1A/NT5E/PLCB4/PSPH/PDE7A/MINPP1/ENPP3/SMPD3/EPHX2/FBP2/NT5C1A/ACP5/SGPP1/PFKFB4/PFKFB1/CA3	16
GO:0004620	phospholipase activity	9/188	105/18337	1.33174e-06	1.24295e-05	6.61975e-06	PLCB4/PLA2G2F/MGLL/SMPD3/LIPG/PLA2G2A/PLA2G2D/PLA2G7/LPL	9
GO:0008391	arachidonic acid monooxygenase activity	5/188	20/18337	1.46959e-06	1.33455e-05	7.10756e-06	CYP2A6/CYP2C18/CYP2J2/CYP2F1/CYP2E1	5
GO:0016620	oxidoreductase activity, acting on the aldehyde or oxo group of donors, NAD or NADP as acceptor	6/188	36/18337	1.61714e-06	1.42989e-05	7.61532e-06	ALDH1A1/ALDH3A1/ALDH3B1/ALDH1A3/ALDH6A1/ALDH1A2	6
GO:0019200	carbohydrate kinase activity	5/188	21/18337	1.91284e-06	1.64799e-05	8.77687e-06	HK3/GNE/GCK/PFKFB4/PFKFB1	5
GO:0016747	transferase activity, transferring acyl groups other than amino-acyl groups	12/188	225/18337	3.70684e-06	3.11374e-05	1.65832e-05	ACAT1/ACSM3/DGAT2/AGPAT4/AANAT/LRAT/SPHK1/LCAT/LPCAT1/NAGS/ACSM1/PAFAH1B3	12
GO:0033293	monocarboxylic acid binding	7/188	71/18337	8.13894e-06	6.66996e-05	3.5523e-05	CYP26B1/UGT1A7/PYGL/UGT1A8/ACACB/LRAT/PTGDS	7
GO:0050661	NADP binding	6/188	53/18337	1.64953e-05	0.000128893	6.86462e-05	NOS1/ME3/FMO1/FMO5/FMO2/GMDS	6
GO:0051287	NAD binding	6/188	53/18337	1.64953e-05	0.000128893	6.86462e-05	ALDH1A1/AOX1/GPD1L/ME3/GPD1/ALDH1A3	6
GO:0016641	oxidoreductase activity, acting on the CH-NH2 group of donors, oxygen as acceptor	4/188	16/18337	1.76864e-05	0.00013506	7.19303e-05	MAOB/AOC3/DDO/IL4I1	4
GO:0016597	amino acid binding	6/188	54/18337	1.84003e-05	0.000137389	7.31708e-05	TH/NOS1/GAD1/TDO2/NAGS/GNMT	6
GO:0004550	nucleoside diphosphate kinase activity	4/188	18/18337	2.92626e-05	0.000213744	0.000113836	CMPK2/DTYMK/AK7/NME5	4
GO:0001972	retinoic acid binding	4/188	20/18337	4.55946e-05	0.000312649	0.000166511	CYP26B1/UGT1A7/UGT1A8/LRAT	4
GO:0004745	retinol dehydrogenase activity	4/188	20/18337	4.55946e-05	0.000312649	0.000166511	ADH1B/ADH7/RDH16/DHRS9	4
GO:0016638	oxidoreductase activity, acting on the CH-NH2 group of donors	4/188	20/18337	4.55946e-05	0.000312649	0.000166511	MAOB/AOC3/DDO/IL4I1	4
GO:0016776	phosphotransferase activity, phosphate group as acceptor	5/188	39/18337	4.66007e-05	0.000313156	0.000166781	CMPK2/ITPKA/DTYMK/AK7/NME5	5
GO:0016407	acetyltransferase activity	7/188	95/18337	5.49983e-05	0.000362342	0.000192977	ACAT1/AANAT/SPHK1/LCAT/LPCAT1/NAGS/PAFAH1B3	7
GO:0048029	monosaccharide binding	6/188	67/18337	6.36757e-05	0.000411443	0.000219127	PYGL/HK3/P4HA1/GCK/P4HA2/P4HA3	6
GO:0019205	nucleobase-containing compound kinase activity	5/188	42/18337	6.71593e-05	0.000425764	0.000226754	CMPK2/TK1/DTYMK/AK7/NME5	5
GO:0016769	transferase activity, transferring nitrogenous groups	4/188	23/18337	8.13501e-05	0.000506178	0.000269581	GPT2/GPT/GATM/GFPT2	4
GO:0070330	aromatase activity	4/188	25/18337	0.000114366	0.000643749	0.000342849	CYP2C18/CYP3A5/CYP2F1/CYP2E1	4
GO:0005536	glucose binding	3/188	10/18337	0.000120703	0.000643749	0.000342849	PYGL/HK3/GCK	3
GO:0008199	ferric iron binding	3/188	10/18337	0.000120703	0.000643749	0.000342849	TH/MIOX/ACP5	3
GO:0008401	retinoic acid 4-hydroxylase activity	3/188	10/18337	0.000120703	0.000643749	0.000342849	CYP26B1/CYP2C18/CYP3A5	3
GO:0016803	ether hydrolase activity	3/188	10/18337	0.000120703	0.000643749	0.000342849	ALOX12/EPHX2/ALOX15	3
GO:0018455	alcohol dehydrogenase [NAD(P)+] activity	3/188	10/18337	0.000120703	0.000643749	0.000342849	ADH1B/ADH7/DHRS9	3
GO:0019203	carbohydrate phosphatase activity	3/188	10/18337	0.000120703	0.000643749	0.000342849	FBP2/PFKFB4/PFKFB1	3
GO:0047760	butyrate-CoA ligase activity	3/188	10/18337	0.000120703	0.000643749	0.000342849	ACSM3/ACSS3/ACSM1	3
GO:0050308	sugar-phosphatase activity	3/188	10/18337	0.000120703	0.000643749	0.000342849	FBP2/PFKFB4/PFKFB1	3
GO:0016791	phosphatase activity	11/188	276/18337	0.000135341	0.000710539	0.00037842	NT5E/PSPH/MINPP1/EPHX2/FBP2/NT5C1A/ACP5/SGPP1/PFKFB4/PFKFB1/CA3	11
GO:0003995	acyl-CoA dehydrogenase activity	3/188	11/18337	0.000164715	0.000838547	0.000446595	ACADL/ACADSB/ACADM	3
GO:0016801	hydrolase activity, acting on ether bonds	3/188	11/18337	0.000164715	0.000838547	0.000446595	ALOX12/EPHX2/ALOX15	3
GO:0016830	carbon-carbon lyase activity	5/188	51/18337	0.000172132	0.000863227	0.000459739	ME3/NPL/GAD1/PCK1/ODC1	5
GO:0016810	hydrolase activity, acting on carbon-nitrogen (but not peptide) bonds	7/188	117/18337	0.000204337	0.000998208	0.000531627	ARG1/MTHFD2/GLS/AMPD1/ACY3/AMDHD1/ADA	7
GO:0008374	O-acyltransferase activity	5/188	53/18337	0.00020683	0.000998208	0.000531627	DGAT2/AGPAT4/LRAT/LCAT/LPCAT1	5
GO:0016645	oxidoreductase activity, acting on the CH-NH group of donors	4/188	29/18337	0.00020796	0.000998208	0.000531627	MTHFD2/PIPOX/MTHFD1L/IL4I1	4
GO:0005542	folic acid binding	3/188	12/18337	0.000217964	0.00101716	0.000541723	TYMS/FTCD/GNMT	3
GO:0031543	peptidyl-proline dioxygenase activity	3/188	12/18337	0.000217964	0.00101716	0.000541723	P4HA1/P4HA2/P4HA3	3
GO:0004623	phospholipase A2 activity	4/188	33/18337	0.000347009	0.00157561	0.000839141	PLA2G2F/PLA2G2A/PLA2G2D/PLA2G7	4
GO:0071949	FAD binding	4/188	33/18337	0.000347009	0.00157561	0.000839141	AOX1/LDHD/KMO/DDO	4
GO:0015020	glucuronosyltransferase activity	4/188	34/18337	0.000390147	0.00172584	0.000919149	UGT2B7/UGT2B17/UGT1A7/UGT1A8	4
GO:0072341	modified amino acid binding	6/188	93/18337	0.000390368	0.00172584	0.000919149	TYMS/RPE65/CBS/SMPD3/FTCD/GNMT	6
GO:0016831	carboxy-lyase activity	4/188	35/18337	0.000436984	0.00190684	0.00101555	ME3/GAD1/PCK1/ODC1	4
GO:0016307	phosphatidylinositol phosphate kinase activity	3/188	16/18337	0.000538292	0.00228944	0.00121932	PIK3CD/PIP5K1B/PIK3C2G	3
GO:0047498	calcium-dependent phospholipase A2 activity	3/188	16/18337	0.000538292	0.00228944	0.00121932	PLA2G2F/PLA2G2A/PLA2G2D	3
GO:0016651	oxidoreductase activity, acting on NAD(P)H	6/188	102/18337	0.00063921	0.00265819	0.0014157	MIOX/TXNRD1/GMPR/DHDH/FMO5/KMO	6
GO:0003951	NAD+ kinase activity	3/188	17/18337	0.000648724	0.00265819	0.0014157	DGKG/DGKI/SPHK1	3
GO:0016854	racemase and epimerase activity	3/188	17/18337	0.000648724	0.00265819	0.0014157	GNE/DHRS9/RENBP	3
GO:0016755	transferase activity, transferring amino-acyl groups	3/188	18/18337	0.000772616	0.0031277	0.00166575	GGT5/GGT1/GGT6	3
GO:0016408	C-acyltransferase activity	3/188	20/18337	0.00106323	0.00415403	0.00221236	ACAT1/ACSM3/ACSM1	3
GO:0031418	L-ascorbic acid binding	3/188	20/18337	0.00106323	0.00415403	0.00221236	P4HA1/P4HA2/P4HA3	3
GO:0050145	nucleoside monophosphate kinase activity	3/188	20/18337	0.00106323	0.00415403	0.00221236	CMPK2/DTYMK/AK7	3
GO:0016758	transferase activity, transferring hexosyl groups	8/188	200/18337	0.00108878	0.00420496	0.00223948	UGT2B7/UGT2B17/UGT1A7/AGL/GYS2/PYGL/UGT1A8/PYGM	8
GO:0008483	transaminase activity	3/188	21/18337	0.00123113	0.00470067	0.00250349	GPT2/GPT/GFPT2	3
GO:0016860	intramolecular oxidoreductase activity	4/188	50/18337	0.0017055	0.00643876	0.00342916	DCT/PTGIS/PTGDS/MIF	4
GO:0000287	magnesium ion binding	8/188	216/18337	0.00177424	0.00662383	0.00352773	MTHFD2/ADCY2/PSPH/PCK1/HPRT1/EPHX2/SPHK1/NT5C1A	8
GO:0070003	threonine-type peptidase activity	3/188	24/18337	0.0018317	0.00676319	0.00360195	GGT5/GGT1/GGT6	3
GO:0008146	sulfotransferase activity	4/188	52/18337	0.00197326	0.00720671	0.00383816	SULT2B1/CHST11/CHST13/SULT1E1	4
GO:0003887	DNA-directed DNA polymerase activity	3/188	25/18337	0.00206588	0.00733212	0.00390495	POLD1/POLE/POLE2	3
GO:0016411	acylglycerol O-acyltransferase activity	3/188	25/18337	0.00206588	0.00733212	0.00390495	DGAT2/AGPAT4/LPCAT1	3
GO:0016757	transferase activity, transferring glycosyl groups	9/188	273/18337	0.00207307	0.00733212	0.00390495	UGT2B7/UGT2B17/UGT1A7/AGL/GYS2/PYGL/UGT1A8/HPRT1/PYGM	9
GO:0008081	phosphoric diester hydrolase activity	5/188	89/18337	0.0022238	0.00778329	0.00414523	PDE1A/PLCB4/PDE7A/ENPP3/SMPD3	5
GO:0008198	ferrous iron binding	3/188	26/18337	0.00231785	0.00781198	0.00416052	TH/CDO1/ACP5	3
GO:0102567	phospholipase A2 activity (consuming 1,2-dipalmitoylphosphatidylcholine)	3/188	26/18337	0.00231785	0.00781198	0.00416052	PLA2G2F/PLA2G2A/PLA2G2D	3
GO:0102568	phospholipase A2 activity consuming 1,2-dioleoylphosphatidylethanolamine)	3/188	26/18337	0.00231785	0.00781198	0.00416052	PLA2G2F/PLA2G2A/PLA2G2D	3
GO:0016779	nucleotidyltransferase activity	6/188	131/18337	0.002325	0.00781198	0.00416052	PRIM1/POLD1/POLR2H/NMNAT2/POLE/POLE2	6
GO:0016741	transferase activity, transferring one-carbon groups	8/188	226/18337	0.00235176	0.00782366	0.00416674	TYMS/GAMT/DNMT1/FTCD/GATM/INMT/GNMT/DNMT3B	8
GO:0016405	CoA-ligase activity	3/188	27/18337	0.00258806	0.00849475	0.00452415	ACSM3/ACSS3/ACSM1	3
GO:0016798	hydrolase activity, acting on glycosyl bonds	6/188	134/18337	0.00260405	0.00849475	0.00452415	GLA/AGL/NEU4/GNE/AMY2B/CD38	6
GO:0004553	hydrolase activity, hydrolyzing O-glycosyl compounds	5/188	96/18337	0.00309213	0.00998995	0.00532046	GLA/AGL/NEU4/GNE/AMY2B	5
GO:0016627	oxidoreductase activity, acting on the CH-CH group of donors	4/188	59/18337	0.00313811	0.010042	0.00534816	DHDH/ACADL/ACADSB/ACADM	4
GO:0004806	triglyceride lipase activity	3/188	29/18337	0.00318491	0.0100956	0.0053767	LIPG/LCAT/LPL	3
GO:0016878	acid-thiol ligase activity	3/188	31/18337	0.00385961	0.0121199	0.00645483	ACSM3/ACSS3/ACSM1	3
GO:0016303	1-phosphatidylinositol-3-kinase activity	2/188	10/18337	0.00445728	0.0137399	0.00731759	PIK3CD/PIK3C2G	2
GO:0052740	1-acyl-2-lysophosphatidylserine acylhydrolase activity	2/188	10/18337	0.00445728	0.0137399	0.00731759	LIPG/LPL	2
GO:0051536	iron-sulfur cluster binding	4/188	67/18337	0.00496067	0.0150161	0.00799729	AOX1/POLD1/PRIM2/POLE	4
GO:0051540	metal cluster binding	4/188	67/18337	0.00496067	0.0150161	0.00799729	AOX1/POLD1/PRIM2/POLE	4
GO:0004143	diacylglycerol kinase activity	2/188	11/18337	0.00541118	0.0156819	0.00835191	DGKG/DGKI	2
GO:0008296	3'-5'-exodeoxyribonuclease activity	2/188	11/18337	0.00541118	0.0156819	0.00835191	POLD1/POLE	2
GO:0016857	racemase and epimerase activity, acting on carbohydrates and derivatives	2/188	11/18337	0.00541118	0.0156819	0.00835191	GNE/RENBP	2
GO:0052739	phosphatidylserine 1-acylhydrolase activity	2/188	11/18337	0.00541118	0.0156819	0.00835191	LIPG/LPL	2
GO:0016814	hydrolase activity, acting on carbon-nitrogen (but not peptide) bonds, in cyclic amidines	3/188	35/18337	0.00545398	0.0156819	0.00835191	MTHFD2/AMPD1/ADA	3
GO:1901681	sulfur compound binding	8/188	260/18337	0.00547809	0.0156819	0.00835191	CBS/ACACB/ALDH6A1/LIPG/ACADL/PLA2G2D/GNMT/LPL	8
GO:0016782	transferase activity, transferring sulfur-containing groups	4/188	69/18337	0.00550735	0.0156819	0.00835191	SULT2B1/CHST11/CHST13/SULT1E1	4
GO:0034061	DNA polymerase activity	3/188	36/18337	0.00590546	0.0166742	0.00888039	POLD1/POLE/POLE2	3
GO:0008970	phospholipase A1 activity	2/188	12/18337	0.00644982	0.0179102	0.00953866	LIPG/LPL	2
GO:0035004	phosphatidylinositol 3-kinase activity	2/188	12/18337	0.00644982	0.0179102	0.00953866	PIK3CD/PIK3C2G	2
GO:0016874	ligase activity	6/188	163/18337	0.00675728	0.0186102	0.00991146	ACSM3/ASNS/ACACB/MTHFD1L/ACSS3/ACSM1	6
GO:0008253	5'-nucleotidase activity	2/188	13/18337	0.00757138	0.020516	0.0109264	NT5E/NT5C1A	2
GO:0016840	carbon-nitrogen lyase activity	2/188	13/18337	0.00757138	0.020516	0.0109264	FTCD/SDS	2
GO:0016877	ligase activity, forming carbon-sulfur bonds	3/188	41/18337	0.00849367	0.022831	0.0121594	ACSM3/ACSS3/ACSM1	3
GO:0016863	intramolecular oxidoreductase activity, transposing C=C bonds	2/188	14/18337	0.00877408	0.0232133	0.012363	DCT/MIF	2
GO:0042577	lipid phosphatase activity	2/188	14/18337	0.00877408	0.0232133	0.012363	EPHX2/SGPP1	2
GO:0051539	4 iron, 4 sulfur cluster binding	3/188	42/18337	0.00907908	0.0238326	0.0126928	POLD1/PRIM2/POLE	3
GO:0008252	nucleotidase activity	2/188	15/18337	0.0100561	0.0261927	0.0139498	NT5E/NT5C1A	2
GO:0016706	2-oxoglutarate-dependent dioxygenase activity	3/188	44/18337	0.0103192	0.0266712	0.0142046	P4HA1/P4HA2/P4HA3	3
GO:0003841	1-acylglycerol-3-phosphate O-acyltransferase activity	2/188	16/18337	0.0114158	0.02884	0.0153596	AGPAT4/LPCAT1	2
GO:0019841	retinol binding	2/188	16/18337	0.0114158	0.02884	0.0153596	ADH7/LRAT	2
GO:0050664	oxidoreductase activity, acting on NAD(P)H, oxygen as acceptor	2/188	16/18337	0.0114158	0.02884	0.0153596	FMO5/KMO	2
GO:0016209	antioxidant activity	4/188	86/18337	0.0118332	0.0296713	0.0158024	GPX3/TXNRD1/PTGS2/GPX7	4
GO:0034185	apolipoprotein binding	2/188	17/18337	0.0128514	0.0312905	0.0166647	LCAT/LPL	2
GO:0043395	heparan sulfate proteoglycan binding	2/188	17/18337	0.0128514	0.0312905	0.0166647	PLA2G2D/LPL	2
GO:0052742	phosphatidylinositol kinase activity	2/188	17/18337	0.0128514	0.0312905	0.0166647	PIK3CD/PIK3C2G	2
GO:1904047	S-adenosyl-L-methionine binding	2/188	17/18337	0.0128514	0.0312905	0.0166647	CBS/GNMT	2
GO:0009055	electron transfer activity	5/188	138/18337	0.0139259	0.0336625	0.017928	MAOB/AOX1/RDH16/DHDH/P4HA2	5
GO:0042171	lysophosphatidic acid acyltransferase activity	2/188	18/18337	0.0143613	0.0342227	0.0182264	AGPAT4/LPCAT1	2
GO:0070122	isopeptidase activity	2/188	18/18337	0.0143613	0.0342227	0.0182264	GGT5/GGT1	2
GO:0016646	oxidoreductase activity, acting on the CH-NH group of donors, NAD or NADP as acceptor	2/188	19/18337	0.0159437	0.037726	0.0200922	MTHFD2/MTHFD1L	2
GO:0004601	peroxidase activity	3/188	53/18337	0.017072	0.0401133	0.0213636	GPX3/PTGS2/GPX7	3
GO:0008194	UDP-glycosyltransferase activity	5/188	146/18337	0.0173712	0.0404975	0.0215682	UGT2B7/UGT2B17/UGT1A7/GYS2/UGT1A8	5
GO:0004551	nucleotide diphosphatase activity	2/188	20/18337	0.0175971	0.0404975	0.0215682	FHIT/ENPP3	2
GO:0016780	phosphotransferase activity, for other substituted phosphate groups	2/188	20/18337	0.0175971	0.0404975	0.0215682	PTDSS1/CHPT1	2
GO:0000062	fatty-acyl-CoA binding	2/188	21/18337	0.0193199	0.0438613	0.0233597	ALDH6A1/ACADL	2
GO:0071617	lysophospholipid acyltransferase activity	2/188	21/18337	0.0193199	0.0438613	0.0233597	AGPAT4/LPCAT1	2
GO:0030246	carbohydrate binding	7/188	267/18337	0.0204391	0.0454685	0.0242157	AGL/PYGL/HK3/P4HA1/GCK/P4HA2/P4HA3	7
GO:0016684	oxidoreductase activity, acting on peroxide as acceptor	3/188	57/18337	0.0207013	0.0454685	0.0242157	GPX3/PTGS2/GPX7	3
GO:0004529	exodeoxyribonuclease activity	2/188	22/18337	0.0211104	0.0454685	0.0242157	POLD1/POLE	2
GO:0004602	glutathione peroxidase activity	2/188	22/18337	0.0211104	0.0454685	0.0242157	GPX3/GPX7	2
GO:0015645	fatty acid ligase activity	2/188	22/18337	0.0211104	0.0454685	0.0242157	ACSM3/ACSM1	2
GO:0016849	phosphorus-oxygen lyase activity	2/188	22/18337	0.0211104	0.0454685	0.0242157	ADCY2/CD38	2
GO:0016895	exodeoxyribonuclease activity, producing 5'-phosphomonoesters	2/188	22/18337	0.0211104	0.0454685	0.0242157	POLD1/POLE	2
GO:1901567	fatty acid derivative binding	2/188	22/18337	0.0211104	0.0454685	0.0242157	ALDH6A1/ACADL	2
GO:0004114	3',5'-cyclic-nucleotide phosphodiesterase activity	2/188	23/18337	0.0229671	0.0491525	0.0261777	PDE1A/PDE7A	2
GO:0008757	S-adenosylmethionine-dependent methyltransferase activity	5/188	158/18337	0.023528	0.0499892	0.0266233	GAMT/DNMT1/INMT/GNMT/DNMT3B	5
GO:0008168	methyltransferase activity	6/188	215/18337	0.0236556	0.0499892	0.0266233	TYMS/GAMT/DNMT1/INMT/GNMT/DNMT3B	6

## Sheet: Table S6_KEGG
Table S6. GO terms and KEGG pathways enriched in metabolism-related genes
ID	Description	GeneRatio	BgRatio	pvalue	p.adjust	qvalue	geneID	Count
hsa00830	Retinol metabolism	18/185	68/8095	5.93163e-15	1.44139e-12	1.10516e-12	UGT2B7/ADH1B/UGT2B17/CYP26B1/ALDH1A1/CYP2A6/UGT1A7/RPE65/AOX1/ADH7/CYP2C18/RDH16/UGT1A8/CYP3A5/ALDH1A3/LRAT/ALDH1A2/DHRS9	18
hsa00982	Drug metabolism - cytochrome P450	18/185	72/8095	1.78237e-14	2.16558e-12	1.66042e-12	UGT2B7/ADH1B/UGT2B17/GSTA2/CYP2A6/UGT1A7/MAOB/ALDH3A1/AOX1/ALDH3B1/ADH7/FMO1/UGT1A8/CYP3A5/FMO5/CYP2D6/FMO2/CYP2E1	18
hsa00590	Arachidonic acid metabolism	15/185	61/8095	3.86277e-12	3.12885e-10	2.39898e-10	GPX3/GGT5/PLA2G2F/PTGIS/PTGS2/GGT1/CYP2J2/ALOX12/EPHX2/PTGDS/GPX7/PLA2G2A/PLA2G2D/CYP2E1/ALOX15	15
hsa00350	Tyrosine metabolism	12/185	36/8095	1.10224e-11	6.6961e-10	5.13411e-10	TH/ADH1B/MAOB/ALDH3A1/DCT/AOX1/ALDH3B1/ADH7/TYRP1/AOC3/IL4I1/MIF	12
hsa00980	Metabolism of xenobiotics by cytochrome P450	15/185	78/8095	1.70372e-10	8.28008e-09	6.3486e-09	UGT2B7/ADH1B/UGT2B17/GSTA2/CYP2A6/UGT1A7/ALDH3A1/ALDH3B1/ADH7/DHDH/UGT1A8/CYP3A5/CYP2D6/CYP2F1/CYP2E1	15
hsa00330	Arginine and proline metabolism	12/185	51/8095	1.03648e-09	4.19773e-08	3.21853e-08	ARG1/MAOB/NOS1/SMS/CKMT2/GAMT/P4HA1/GATM/ODC1/P4HA2/CKM/P4HA3	12
hsa00260	Glycine, serine and threonine metabolism	10/185	40/8095	1.42557e-08	4.94875e-07	3.79437e-07	MAOB/CBS/PSPH/GAMT/CHDH/PIPOX/AOC3/GATM/SDS/GNMT	10
hsa00564	Glycerophospholipid metabolism	13/185	98/8095	2.99633e-07	8.7941e-06	6.74272e-06	DGKG/PTDSS1/PLA2G2F/GPD1L/GPD1/AGPAT4/CHPT1/DGKI/LCAT/ACHE/PLA2G2A/PLA2G2D/LPCAT1	13
hsa00380	Tryptophan metabolism	9/185	42/8095	3.25707e-07	8.7941e-06	6.74272e-06	ACAT1/MAOB/AOX1/TDO2/AANAT/KMO/INMT/IL4I1/KYNU	9
hsa00500	Starch and sucrose metabolism	8/185	36/8095	1.11928e-06	2.43067e-05	1.86367e-05	AGL/GYS2/PYGL/HK3/ENPP3/AMY2B/PYGM/GCK	8
hsa00360	Phenylalanine metabolism	6/185	17/8095	1.31887e-06	2.43067e-05	1.86367e-05	MAOB/ALDH3A1/ALDH3B1/AOC3/IL4I1/MIF	6
hsa00910	Nitrogen metabolism	6/185	17/8095	1.31887e-06	2.43067e-05	1.86367e-05	CA8/CA13/CA6/CA9/CA2/CA3	6
hsa00230	Purine metabolism	14/185	130/8095	1.39652e-06	2.43067e-05	1.86367e-05	PDE1A/IMPDH1/NT5E/GMPR/ADCY2/RRM2/PDE7A/FHIT/HPRT1/ENPP3/AMPD1/AK7/NT5C1A/ADA	14
hsa00250	Alanine, aspartate and glutamate metabolism	8/185	37/8095	1.40038e-06	2.43067e-05	1.86367e-05	GPT2/GLS/ASNS/GAD1/GPT/DDO/IL4I1/GFPT2	8
hsa00983	Drug metabolism - other enzymes	11/185	80/8095	1.75265e-06	2.83929e-05	2.17698e-05	UGT2B7/UGT2B17/GSTA2/CYP2A6/UGT1A7/IMPDH1/TK1/RRM2/UGT1A8/HPRT1/CYP2E1	11
hsa00430	Taurine and hypotaurine metabolism	5/185	11/8095	2.44102e-06	3.70729e-05	2.8425e-05	GGT5/GAD1/GGT1/GGT6/CDO1	5
hsa05204	Chemical carcinogenesis - DNA adducts	10/185	69/8095	3.2191e-06	4.60141e-05	3.52805e-05	UGT2B7/UGT2B17/GSTA2/CYP2A6/UGT1A7/CYP2C18/UGT1A8/PTGS2/CYP3A5/CYP2E1	10
hsa00480	Glutathione metabolism	9/185	58/8095	5.67566e-06	7.66214e-05	5.87481e-05	GPX3/GSTA2/SMS/RRM2/GGT5/GGT1/GGT6/ODC1/GPX7	9
hsa00220	Arginine biosynthesis	6/185	22/8095	7.22804e-06	9.24428e-05	7.08788e-05	ARG1/NOS1/GPT2/GLS/GPT/NAGS	6
hsa00620	Pyruvate metabolism	8/185	47/8095	9.38095e-06	0.000113979	8.7391e-05	ACAT1/ADH1B/ADH7/ME3/PCK1/ACACB/ACYP1/LDHD	8
hsa00010	Glycolysis / Gluconeogenesis	9/185	67/8095	1.9092e-05	0.000220921	0.000169387	ADH1B/ALDH3A1/ALDH3B1/HK3/ADH7/MINPP1/PCK1/FBP2/GCK	9
hsa00240	Pyrimidine metabolism	8/185	56/8095	3.55513e-05	0.000392681	0.000301081	CMPK2/TYMS/TK1/NT5E/RRM2/DTYMK/ENPP3/NT5C1A	8
hsa00562	Inositol phosphate metabolism	9/185	73/8095	3.8528e-05	0.000407056	0.000312103	MIOX/ITPKA/PLCB4/PIK3CD/MINPP1/ALDH6A1/ISYNA1/PIP5K1B/PIK3C2G	9
hsa00591	Linoleic acid metabolism	6/185	29/8095	4.02761e-05	0.000407796	0.00031267	PLA2G2F/CYP2J2/PLA2G2A/PLA2G2D/CYP2E1/ALOX15	6
hsa00140	Steroid hormone biosynthesis	8/185	61/8095	6.6859e-05	0.000624875	0.000479111	UGT2B7/UGT2B17/UGT1A7/SULT2B1/UGT1A8/CYP3A5/SULT1E1/CYP2E1	8
hsa00561	Glycerolipid metabolism	8/185	61/8095	6.6859e-05	0.000624875	0.000479111	DGKG/GLA/MGLL/DGAT2/AGPAT4/DGKI/LIPG/LPL	8
hsa00280	Valine, leucine and isoleucine degradation	7/185	48/8095	9.68873e-05	0.000871985	0.000668579	ACAT1/HMGCS2/AOX1/ALDH6A1/ACADSB/IL4I1/ACADM	7
hsa00520	Amino sugar and nucleotide sugar metabolism	7/185	49/8095	0.000110879	0.000918261	0.000704059	HK3/NPL/GNE/GCK/GMDS/GFPT2/RENBP	7
hsa00565	Ether lipid metabolism	7/185	49/8095	0.000110879	0.000918261	0.000704059	PLA2G2F/CHPT1/PLA2G2A/PLA2G2D/LPCAT1/PLA2G7/PAFAH1B3	7
hsa00340	Histidine metabolism	5/185	22/8095	0.000113366	0.000918261	0.000704059	MAOB/ALDH3A1/ALDH3B1/FTCD/AMDHD1	5
hsa00760	Nicotinate and nicotinamide metabolism	6/185	35/8095	0.000122801	0.00096038	0.000736354	AOX1/NT5E/ENPP3/NMNAT2/NT5C1A/CD38	6
hsa00270	Cysteine and methionine metabolism	7/185	50/8095	0.00012647	0.00096038	0.000736354	SMS/CBS/DNMT1/CDO1/SDS/IL4I1/DNMT3B	7
hsa03030	DNA replication	6/185	36/8095	0.000144592	0.00106473	0.000816359	PRIM1/POLD1/PRIM2/POLA2/POLE/POLE2	6
hsa04922	Glucagon signaling pathway	10/185	107/8095	0.000157037	0.00112235	0.000860544	GYS2/PYGL/PLCB4/ADCY2/PCK1/ACACB/FBP2/PYGM/GCK/PFKFB1	10
hsa01240	Biosynthesis of cofactors	12/185	156/8095	0.000226851	0.00157499	0.0012076	UGT2B7/CMPK2/UGT2B17/UGT1A7/MTHFD2/UGT1A8/TDO2/AK7/KMO/NMNAT2/MTHFD1L/KYNU	12
hsa01200	Carbon metabolism	10/185	115/8095	0.000284559	0.00191594	0.00146901	ACAT1/GPT2/HK3/PSPH/ME3/GPT/ALDH6A1/FBP2/GCK/SDS	10
hsa01230	Biosynthesis of amino acids	8/185	75/8095	0.000291728	0.00191594	0.00146901	ARG1/GPT2/CBS/ASNS/PSPH/GPT/SDS/NAGS	8
hsa00650	Butanoate metabolism	5/185	28/8095	0.000378529	0.00242059	0.00185595	ACAT1/HMGCS2/ACSM3/GAD1/ACSM1	5
hsa00071	Fatty acid degradation	6/185	43/8095	0.00039636	0.00246963	0.00189354	ACAT1/ADH1B/ADH7/ACADL/ACADSB/ACADM	6
hsa00053	Ascorbate and aldarate metabolism	5/185	30/8095	0.000528918	0.00321318	0.00246365	UGT2B7/UGT2B17/MIOX/UGT1A7/UGT1A8	5
hsa00410	beta-Alanine metabolism	5/185	31/8095	0.000619076	0.00366916	0.00281326	ALDH3A1/ALDH3B1/GAD1/ALDH6A1/AOC3	5
hsa00600	Sphingolipid metabolism	6/185	49/8095	0.000811692	0.00469622	0.00360074	GLA/DEGS2/NEU4/SMPD3/SPHK1/SGPP1	6
hsa00051	Fructose and mannose metabolism	5/185	33/8095	0.000833359	0.00470945	0.00361088	HK3/FBP2/GMDS/PFKFB4/PFKFB1	5
hsa00040	Pentose and glucuronate interconversions	5/185	34/8095	0.000959162	0.00518572	0.00397606	UGT2B7/UGT2B17/UGT1A7/DHDH/UGT1A8	5
hsa00670	One carbon pool by folate	4/185	20/8095	0.000960319	0.00518572	0.00397606	TYMS/MTHFD2/FTCD/MTHFD1L	4
hsa04972	Pancreatic secretion	8/185	102/8095	0.00224795	0.0118751	0.00910499	PLCB4/ADCY2/PLA2G2F/AMY2B/CD38/PLA2G2A/PLA2G2D/CA2	8
hsa04975	Fat digestion and absorption	5/185	43/8095	0.0028112	0.0145345	0.0111441	ACAT1/PLA2G2F/DGAT2/PLA2G2A/PLA2G2D	5
hsa04910	Insulin signaling pathway	9/185	137/8095	0.00407143	0.0206116	0.0158036	GYS2/PYGL/PIK3CD/HK3/PCK1/ACACB/FBP2/PYGM/GCK	9
hsa04726	Serotonergic synapse	8/185	115/8095	0.00471945	0.0234046	0.0179451	MAOB/PLCB4/CYP2C18/PTGS2/CYP2J2/ALOX12/CYP2D6/ALOX15	8
hsa00450	Selenocompound metabolism	3/185	17/8095	0.00630586	0.0306465	0.0234976	TXNRD1/SCLY/INMT	3
hsa04070	Phosphatidylinositol signaling system	7/185	97/8095	0.00662058	0.0315451	0.0241866	DGKG/ITPKA/PLCB4/PIK3CD/DGKI/PIP5K1B/PIK3C2G	7
hsa03320	PPAR signaling pathway	6/185	76/8095	0.00764328	0.0357176	0.0273858	HMGCS2/ME3/PCK1/ACADL/LPL/ACADM	6
hsa01210	2-Oxocarboxylic acid metabolism	3/185	19/8095	0.00868992	0.0398425	0.0305485	GPT2/GPT/NAGS	3

## Sheet: Table S7
Table S7. Hallmark pathways enriched in the turquoise and blue modules
Description	GeneRatio	BgRatio	pvalue	p.adjust	qvalue	geneID	Count
FATTY_ACID_METABOLISM	14/70	158/4383	1.18243e-07	4.72973e-06	4.48079e-06	HMGCS2/ALDH1A1/SMS/ACSM3/ADH7/MGLL/GPD1/AOC3/CA6/ACADL/INMT/CA2/MIF/ACADM	14
XENOBIOTIC_METABOLISM	12/70	200/4383	6.02357e-05	0.00120471	0.00114131	AOX1/ADH7/CYP2C18/GAD1/HPRT1/CYP2J2/CDO1/PTGDS/CA2/GNMT/ACSM1/CYP2E1	12
MYOGENESIS	9/70	200/4383	0.00414341	0.0414341	0.0392533	GPX3/AGL/NOS1/CKMT2/PTGIS/SPHK1/PYGM/ACHE/CKM	9
GLYCOLYSIS	9/70	200/4383	0.00414341	0.0414341	0.0392533	AGL/NT5E/GYS2/PYGL/GNE/FBP2/P4HA2/PFKFB1/MIF	9
DNA_REPAIR	5/70	150/4383	0.0901709	0.491203	0.46535	TYMS/HPRT1/PRIM1/POLD1/ADA	5
ADIPOGENESIS	6/70	200/4383	0.0982407	0.491203	0.46535	GPX3/MGLL/EPHX2/ACADL/LPL/ACADM	6
ESTROGEN_RESPONSE_LATE	6/70	200/4383	0.0982407	0.491203	0.46535	HMGCS2/CYP26B1/ALDH3B1/HPRT1/CHPT1/CA2	6
HEME_METABOLISM	6/70	200/4383	0.0982407	0.491203	0.46535	MINPP1/AGPAT4/ALDH6A1/P4HA2/ACP5/CA2	6
OXIDATIVE_PHOSPHORYLATION	5/70	200/4383	0.213684	0.855054	0.810051	ACAT1/MAOB/ALDH6A1/ACADSB/ACADM	5
ANDROGEN_RESPONSE	3/70	100/4383	0.213763	0.855054	0.810051	SMS/GPD1L/ALDH1A3	3
BILE_ACID_METABOLISM	3/70	112/4383	0.265086	0.962968	0.912285	ALDH1A1/EPHX2/GNMT	3
CHOLESTEROL_HOMEOSTASIS	2/70	74/4383	0.331836	0.962968	0.912285	CBS/LPL	2
HYPOXIA	4/70	200/4383	0.397433	0.962968	0.912285	PCK1/PYGM/P4HA2/MIF	4
E2F_TARGETS	4/70	200/4383	0.397433	0.962968	0.912285	RRM2/POLD1/PRIM2/POLE	4
UV_RESPONSE_DN	3/70	144/4383	0.405801	0.962968	0.912285	PLCB4/PIK3CD/MGLL	3
HEDGEHOG_SIGNALING	1/70	36/4383	0.441184	0.962968	0.912285	ACHE	1
ANGIOGENESIS	1/70	36/4383	0.441184	0.962968	0.912285	LPL	1
UV_RESPONSE_UP	3/70	158/4383	0.465641	0.962968	0.912285	GPX3/CDO1/CA2	3
PEROXISOME	2/70	104/4383	0.498679	0.962968	0.912285	ALDH1A1/EPHX2	2
REACTIVE_OXYGEN_SPECIES_PATHWAY	1/70	49/4383	0.547638	0.962968	0.912285	GPX3	1
ESTROGEN_RESPONSE_EARLY	3/70	200/4383	0.626691	0.962968	0.912285	CYP26B1/ALDH3B1/CHPT1	3
KRAS_SIGNALING_DN	3/70	200/4383	0.626691	0.962968	0.912285	NOS1/GAMT/CKM	3
SPERMATOGENESIS	2/70	135/4383	0.641395	0.962968	0.912285	NOS1/GAD1	2
COAGULATION	2/70	138/4383	0.653405	0.962968	0.912285	HMGCS2/DCT	2
IL6_JAK_STAT3_SIGNALING	1/70	87/4383	0.757005	0.962968	0.912285	PLA2G2A	1
INTERFERON_ALPHA_RESPONSE	1/70	97/4383	0.793854	0.962968	0.912285	GMPR	1
PI3K_AKT_MTOR_SIGNALING	1/70	105/4383	0.819318	0.962968	0.912285	ADCY2	1
IL2_STAT5_SIGNALING	2/70	199/4383	0.834844	0.962968	0.912285	NT5E/CA2	2
MTORC1_SIGNALING	2/70	200/4383	0.836946	0.962968	0.912285	RRM2/HPRT1	2
MYC_TARGETS_V1	2/70	200/4383	0.836946	0.962968	0.912285	TYMS/HPRT1	2
P53_PATHWAY	2/70	200/4383	0.836946	0.962968	0.912285	SPHK1/ADA	2
KRAS_SIGNALING_UP	2/70	200/4383	0.836946	0.962968	0.912285	ALDH1A3/CA2	2
G2M_CHECKPOINT	2/70	200/4383	0.836946	0.962968	0.912285	PRIM2/POLE	2
APOPTOSIS	1/70	161/4383	0.928707	0.962968	0.912285	GPX3	1
TNFA_SIGNALING_VIA_NFKB	1/70	200/4383	0.962968	0.962968	0.912285	SPHK1	1
APICAL_JUNCTION	1/70	200/4383	0.962968	0.962968	0.912285	GAMT	1
COMPLEMENT	1/70	200/4383	0.962968	0.962968	0.912285	CA2	1
EPITHELIAL_MESENCHYMAL_TRANSITION	1/70	200/4383	0.962968	0.962968	0.912285	NT5E	1
INFLAMMATORY_RESPONSE	1/70	200/4383	0.962968	0.962968	0.912285	SPHK1	1
ALLOGRAFT_REJECTION	1/70	200/4383	0.962968	0.962968	0.912285	ACHE	1

## Sheet: Table S9
Table S9. The gene set enrichment analysis between the MRGPI-high and MRGPI-low subgroups
gene sets	Description	setSize	enrichmentScore	NES	pvalue	p.adjust	qvalues
KEGG	KEGG_HYPERTROPHIC_CARDIOMYOPATHY_HCM	62	0.736309	2.61229	3.26282e-10	5.90571e-08	5.11748e-08
KEGG	KEGG_CARDIAC_MUSCLE_CONTRACTION	57	0.715181	2.53846	5.11776e-08	4.63158e-06	4.0134e-06
KEGG	KEGG_DILATED_CARDIOMYOPATHY	65	0.683587	2.43917	2.15944e-07	1.30286e-05	1.12897e-05
KEGG	KEGG_ARRHYTHMOGENIC_RIGHT_VENTRICULAR_CARDIOMYOPATHY_ARVC	53	0.648228	2.25605	8.42053e-06	0.000381029	0.000330173
KEGG	KEGG_FOCAL_ADHESION	170	0.436956	1.8236	2.51808e-05	0.000911545	0.000789882
KEGG	KEGG_PRIMARY_IMMUNODEFICIENCY	29	-0.790128	-1.94439	4.12451e-05	0.00124423	0.00107816
KEGG	KEGG_CELL_ADHESION_MOLECULES_CAMS	107	-0.610295	-1.78568	7.02641e-05	0.00181683	0.00157434
KEGG	KEGG_INTESTINAL_IMMUNE_NETWORK_FOR_IGA_PRODUCTION	32	-0.717147	-1.80006	0.000940462	0.0194018	0.0168123
KEGG	KEGG_AUTOIMMUNE_THYROID_DISEASE	26	-0.755089	-1.8221	0.000964732	0.0194018	0.0168123
KEGG	KEGG_DRUG_METABOLISM_CYTOCHROME_P450	37	-0.681296	-1.74297	0.00133443	0.0241531	0.0209295
KEGG	KEGG_ECM_RECEPTOR_INTERACTION	64	0.532736	1.90263	0.00174665	0.0271652	0.0235395
KEGG	KEGG_ALLOGRAFT_REJECTION	27	-0.730974	-1.77453	0.00180101	0.0271652	0.0235395
KEGG	KEGG_LINOLEIC_ACID_METABOLISM	15	-0.807883	-1.78342	0.00219364	0.0291034	0.025219
KEGG	KEGG_CHEMOKINE_SIGNALING_PATHWAY	160	-0.505468	-1.52687	0.0022511	0.0291034	0.025219
KEGG	KEGG_ARACHIDONIC_ACID_METABOLISM	41	-0.656405	-1.7034	0.00360129	0.0434556	0.0376556
KEGG	KEGG_TASTE_TRANSDUCTION	13	-0.818304	-1.73978	0.00393221	0.0439683	0.0380999
KEGG	KEGG_ASTHMA	17	-0.795207	-1.79233	0.00424524	0.0439683	0.0380999
KEGG	KEGG_TYPE_I_DIABETES_MELLITUS	32	-0.663014	-1.66419	0.00437253	0.0439683	0.0380999
KEGG	KEGG_B_CELL_RECEPTOR_SIGNALING_PATHWAY	72	-0.572557	-1.6132	0.00474309	0.0451842	0.0391535
KEGG	KEGG_ANTIGEN_PROCESSING_AND_PRESENTATION	54	-0.601775	-1.62345	0.00564597	0.051096	0.0442763
KEGG	KEGG_PROTEASOME	42	0.575608	1.90015	0.00710479	0.0612365	0.0530633
KEGG	KEGG_T_CELL_RECEPTOR_SIGNALING_PATHWAY	96	-0.519837	-1.50683	0.011349	0.0933712	0.080909
KEGG	KEGG_ALPHA_LINOLENIC_ACID_METABOLISM	12	-0.773252	-1.60895	0.0175806	0.138352	0.119886
KEGG	KEGG_SYSTEMIC_LUPUS_ERYTHEMATOSUS	75	-0.534552	-1.50797	0.020494	0.154559	0.13393
KEGG	KEGG_GLYCOSAMINOGLYCAN_BIOSYNTHESIS_CHONDROITIN_SULFATE	19	0.59351	1.63801	0.0263739	0.190947	0.165461
KEGG	KEGG_LEISHMANIA_INFECTION	64	-0.544226	-1.50441	0.0333112	0.231898	0.200946
KEGG	KEGG_CYTOKINE_CYTOKINE_RECEPTOR_INTERACTION	183	-0.44508	-1.35674	0.0349759	0.234468	0.203174
KEGG	KEGG_VIRAL_MYOCARDITIS	62	0.396642	1.40721	0.0372181	0.239104	0.207191
KEGG	KEGG_HEMATOPOIETIC_CELL_LINEAGE	64	-0.537979	-1.48714	0.0383095	0.239104	0.207191
KEGG	KEGG_LEUKOCYTE_TRANSENDOTHELIAL_MIGRATION	99	-0.479283	-1.39545	0.0462555	0.279075	0.241827
KEGG	KEGG_PENTOSE_PHOSPHATE_PATHWAY	23	0.51949	1.49979	0.0484194	0.280914	0.243421
KEGG	KEGG_ETHER_LIPID_METABOLISM	25	-0.615845	-1.47638	0.0496644	0.280914	0.243421
HALLMARK	HALLMARK_EPITHELIAL_MESENCHYMAL_TRANSITION	195	0.561018	2.33038	1e-10	2.5e-09	1.94737e-09
HALLMARK	HALLMARK_MYOGENESIS	189	0.706502	2.9245	1e-10	2.5e-09	1.94737e-09
HALLMARK	HALLMARK_MYC_TARGETS_V1	199	0.501428	2.08571	1.20742e-09	2.01237e-08	1.56753e-08
HALLMARK	HALLMARK_HYPOXIA	184	0.443628	1.81669	1.63423e-06	2.04279e-05	1.59123e-05
HALLMARK	HALLMARK_ALLOGRAFT_REJECTION	179	-0.567744	-1.72214	1.02456e-05	0.000102456	7.98079e-05
HALLMARK	HALLMARK_GLYCOLYSIS	185	0.395838	1.6406	0.000188966	0.00157472	0.00122662
HALLMARK	HALLMARK_TNFA_SIGNALING_VIA_NFKB	197	0.381243	1.59179	0.000782542	0.00558958	0.00435399
HALLMARK	HALLMARK_MYC_TARGETS_V2	58	0.473205	1.6914	0.00259584	0.016224	0.0126377
HALLMARK	HALLMARK_APICAL_JUNCTION	175	0.354814	1.45485	0.00423801	0.0235445	0.0183399
HALLMARK	HALLMARK_COAGULATION	99	0.401816	1.49249	0.00506658	0.0253329	0.019733
HALLMARK	HALLMARK_MTORC1_SIGNALING	198	0.312637	1.30339	0.0231458	0.105208	0.0819517
HALLMARK	HALLMARK_IL2_STAT5_SIGNALING	186	-0.431905	-1.31076	0.045977	0.18468	0.143856
HALLMARK	HALLMARK_ESTROGEN_RESPONSE_EARLY	187	-0.42944	-1.30423	0.0480167	0.18468	0.143856
